# Supplementary material for: Whole genome sequencing of Shigella sonnei through PulseNet Latin America and Caribbean: advancing global surveillance of foodborne illnesses
Source: Clin Microbiol Infect. 2017 Nov;23(11):845–53. doi: 10.1016/j.cmi.2017.03.021 (PMC5667938; doi:10.1016/j.cmi.2017.03.021)
Supplement: Supplementary file 6 [file mmc6.xlsx]

## Sheet: Main
Isolate details and metadata																Antimicrobial Sensitivity Testing Results (parentheses show columns used to correlate with genotypic resistance)																Genotypic antimicrobial resistance features (gyrA = mutations detected, other gene names = length of contiguous sequence (in bp) carrying gene)
Lane number	Sample name	ID	Additional ID	Accession (run) number	Accession (sample) number	Assembly accessions	Study	Year	Country	Local region	City/Region	Approximate latitude	Approximate longitude	Outbreak associated	Lineage/sublineage	Gentamycin	Ampicillin (beta-lactam)	Chloramphenicol (phenicol)	Trimethoprim-sulphamethoxazole (trimethoprim-sulphonamide)	Naladixic acid (quinolone)	Tetracycline (tetracycline)	Ciprofloxacin	Amoxicillin-clavulanate	Cefoxitin	Cefotaxime	Ceftazidime	Cefalotin	Ceftriaxone	Imipenem	Nitrofurantoin	Furadantoina	gyrA	catA1	blaOXA-1	tet(B)	dfrA1	aadA1	blaTEM-1B	dfrA14	strA	strB	sul2	tet(A)	sul1	blaOXA-2	aac(3)-IId	aadA2	aadA5	aadA8b
16703_8#1	3626STDY6095476	53827		ERR1009118	ERS710307	FTXR01000001-FTXR01000440	Latin America	1998	Venezuela	Caracas	CMSB	10.5127	-66.8968	NP	IIb																	WT				33778	33778			6386	6386	6386
16703_8#10	3626STDY6095485	61034		ERR1009127	ERS710316	FTXZ01000001-FTXZ01000442	Latin America	2000	Venezuela	Mun. Baruta	Lab. Metropolitano	10.3898	-66.8654	NP	IIb																	WT			5414			7020		18616	18616
16703_8#11	3626STDY6095486	60903		ERR1009128	ERS710317	FTYA01000001-FTYA01000402	Latin America	1999	Venezuela	Caracas	Clin. Stgo. De León	10.4963	-66.8746	NP	IIb																	WT				33753	33753			6228	6228
16703_8#12	3626STDY6095487	61015		ERR1009129	ERS710318	FTYC01000001-FTYC01000438	Latin America	2000	Venezuela	Mun. Baruta	Lab. Metropolitano	10.3898	-66.8654	NP	V																	WT			3985	14465	14465
16703_8#13	3626STDY6095488	61017		ERR1009130	ERS710319	FTYB01000001-FTYB01000442	Latin America	2000	Venezuela	Mun. Baruta	Lab. Metropolitano	10.3898	-66.8654	NP	IIb																	WT				33751	33751			6322	6322	6322
16703_8#14	3626STDY6095489	61022		ERR1009131	ERS710320	FTYD01000001-FTYD01000459	Latin America	2000	Venezuela	Mun. Baruta	Lab. Metropolitano	10.3898	-66.8654	NP	IIb																	WT													4006
16703_8#15	3626STDY6095490	61026		ERR1009132	ERS710321	FTYE01000001-FTYE01000432	Latin America	2000	Venezuela	Mun. Baruta	Lab. Metropolitano	10.3898	-66.8654	NP	IIb																	WT			6518			6571		20421	20421
16703_8#16	3626STDY6095491	61027		ERR1009133	ERS710322	FTYF01000001-FTYF01000428	Latin America	2000	Venezuela	Mun. Baruta	Lab. Metropolitano	10.3898	-66.8654	NP	V																	WT			26077	26077	26077
16703_8#18	3626STDY6095493	61046		ERR1009134	ERS710324	FTYG01000001-FTYG01000426	Latin America	2000	Venezuela	Mun. Baruta	Lab. Metropolitano	10.3898	-66.8654	NP	V																	WT			9761	13681	13681
16703_8#19	3626STDY6095494	61047		ERR1009135	ERS710325	FTYH01000001-FTYH01000417	Latin America	2000	Venezuela	Mun. Baruta	Lab. Metropolitano	10.3898	-66.8654	NP	IIb																	WT				33706	33706
16703_8#2	3626STDY6095477	53964		ERR1009119	ERS710308	FTXT01000001-FTXT01000453	Latin America	1998	Venezuela	Mun. Baruta	CMDLT	10.4312	-66.8556	NP	IIb																	WT			3064	33745	33745	7064		16013	16013
16703_8#20	3626STDY6095495	61050		ERR1009136	ERS710326	FTYI01000001-FTYI01000435	Latin America	1999	Venezuela	Mun. Baruta	Lab. Metropolitano	10.3898	-66.8654	NP	V																	WT			4025	13675	13675
16703_8#21	3626STDY6095496	52147		ERR1009137	ERS710327	FTYJ01000001-FTYJ01000442	Latin America	1997	Venezuela	Mun. Baruta	CMDLT	10.4312	-66.8556	NP	IIb																	WT						5847		2272	2272
16703_8#22	3626STDY6095497	52152		ERR1009138	ERS710328	FTYK01000001-FTYK01000452	Latin America	1997	Venezuela	Caracas	INHRR	10.4907	-66.8959	NP	V																	WT			24825	24825	24825
16703_8#23	3626STDY6095498	62861		ERR1009139	ERS710329	FTYL01000001-FTYL01000438	Latin America	2000	Venezuela	Mun. Baruta	Lab. Metropolitano	10.3898	-66.8654	NP	IIb																	WT				3420				3420	3420
16703_8#24	3626STDY6095499	62872		ERR1009140	ERS710330	FTYM01000001-FTYM01000440	Latin America	2000	Venezuela	Mun. Baruta	Lab. Metropolitano	10.3898	-66.8654	NP	IIb																	WT
16703_8#25	3626STDY6095500	62881		ERR1009141	ERS710331	FTYN01000001-FTYN01000434	Latin America	2000	Venezuela	Mun. Baruta	Lab. Metropolitano	10.3898	-66.8654	NP	V																	WT			3965	14786	14786
16703_8#26	3626STDY6095501	62902		ERR1009142	ERS710332	FTYO01000001-FTYO01000443	Latin America	2000	Venezuela	Mun. Baruta	Lab. Metropolitano	10.3898	-66.8654	NP	IIb																	WT			2834	33739	33739	6817		20605	20605
16703_8#27	3626STDY6095502	62906		ERR1009143	ERS710333	FTYP01000001-FTYP01000429	Latin America	2000	Venezuela	Mun. Baruta	Lab. Metropolitano	10.3898	-66.8654	NP	V																	WT			9562	14871	14871
16703_8#28	3626STDY6095503	62845		ERR1009144	ERS710334	FTYQ01000001-FTYQ01000463	Latin America	2000	Venezuela	Mun. Baruta	Lab. Metropolitano	10.3898	-66.8654	NP	IIb																	WT			2933	33768	33768	6148		16294	16294
16703_8#29	3626STDY6095504	62855		ERR1009145	ERS710335	FTYR01000001-FTYR01000445	Latin America	2000	Venezuela	Mun. Baruta	Lab. Metropolitano	10.3898	-66.8654	NP	V																	WT			22666	22666	22666
16703_8#3	3626STDY6095478	53995		ERR1009120	ERS710309	FTXS01000001-FTXS01000440	Latin America	1998	Venezuela	Caracas	H. EliasToro	10.5056	-66.9472	NP	V																	WT				19278	19278
16703_8#30	3626STDY6095505	62856		ERR1009146	ERS710336	FTYS01000001-FTYS01000438	Latin America	2000	Venezuela	Mun. Baruta	Lab. Metropolitano	10.3898	-66.8654	NP	IIb																	WT				33788	33788	6053		14249	14249						3084
16703_8#31	3626STDY6095506	62561		ERR1009147	ERS710337	FTYU01000001-FTYU01000435	Latin America	2000	Venezuela	Mun. Baruta	CMDLT	10.4312	-66.8556	NP	IIb																	WT			2984	33787	33787	6930		6377	6377
16703_8#32	3626STDY6095507	62924		ERR1009148	ERS710338	FTYV01000001-FTYV01000431	Latin America	2000	Venezuela	Mun. Baruta	Lab. Metropolitano	10.3898	-66.8654	NP	IIb																	WT				33774	33774			6222	6222
16703_8#33	3626STDY6095508	62926		ERR1009149	ERS710339	FTYT01000001-FTYT01000438	Latin America	2000	Venezuela	Mun. Baruta	Lab. Metropolitano	10.3898	-66.8654	NP	IIb																	WT			3035	33730	33730	7070		20555	20555
16703_8#34	3626STDY6095509	62931		ERR1009150	ERS710340	FTYW01000001-FTYW01000443	Latin America	2000	Venezuela	Mun. Baruta	Lab. Metropolitano	10.3898	-66.8654	NP	IIb																	WT			2972	33784	33784	7088		16720	16720
16703_8#35	3626STDY6095510	62932		ERR1009151	ERS710341	FTYX01000001-FTYX01000463	Latin America	2000	Venezuela	Mun. Baruta	Lab. Metropolitano	10.3898	-66.8654	NP	IIb																	WT				33704	33704	6036		13731	13731						2725
16703_8#37	3626STDY6095512	62921		ERR1009152	ERS710343	FTZA01000001-FTZA01000443	Latin America	2000	Venezuela	Mun. Baruta	Lab. Metropolitano	10.3898	-66.8654	NP	IIb																	WT			3066	33783	33783	7040		14100	14100
16703_8#38	3626STDY6095513	62935		ERR1009153	ERS710344	FTYY01000001-FTYY01000469	Latin America	2000	Venezuela	Mun. Baruta	Lab. Metropolitano	10.3898	-66.8654	NP	IIb																	WT			5210	764		3225		7081	7081
16703_8#39	3626STDY6095514	62586		ERR1009154	ERS710345	FTYZ01000001-FTYZ01000412	Latin America	2000	Venezuela	Mun. Baruta	Lab. Metropolitano	10.3898	-66.8654	NP	IIb																	WT			3044	33786	33786	7065		16844	16844
16703_8#4	3626STDY6095479	53997		ERR1009121	ERS710310	FUFX01000001-FUFX01000418	Latin America	1998	Venezuela	Caracas	H. EliasToro	10.5056	-66.9472	NP	IIb																	WT				11321	11321			6324	6324	6324
16703_8#43	3626STDY6095518	63247		ERR1009155	ERS710349	FTZC01000001-FTZC01000436	Latin America	1999	Venezuela	Maracaibo	SAHUM	10.6732	-71.6284	NP	IIb																	WT				33704	33704
16703_8#45	3626STDY6095520	63061		ERR1009156	ERS710351	FTZB01000001-FTZB01000440	Latin America	2000	Venezuela	Caracas	Pol. Stgo. de León	10.5048	-66.8748	NP	V																	WT			24891	24891	24891
16703_8#49	3626STDY6095524	844939		ERR1009157	ERS710355	FTZD01000001-FTZD01000384	Latin America	2014	Venezuela	Mun. Sucre	Lab. Integra	10.486	-66.7941	NP	IIb																	WT				36519	36519
16703_8#5	3626STDY6095480	53998		ERR1009122	ERS710311	FTXV01000001-FTXV01000461	Latin America	1998	Venezuela	Caracas	H. EliasToro	10.5056	-66.9472	NP	IIb																	WT						6028
16703_8#51	3626STDY6095526	844948		ERR1009158	ERS710357	FTZE01000001-FTZE01000440	Latin America	2014	Venezuela	Mun. Sucre	Lab. Integra	10.486	-66.7941	NP	IIb																	WT				33751	33751			6257	6257
16703_8#6	3626STDY6095481	54000		ERR1009123	ERS710312	FTXU01000001-FTXU01000438	Latin America	1998	Venezuela	Mun. Baruta	CMDLT	10.4312	-66.8556	NP	IIb																	WT				35651	35651			6323	6323	6323
16703_8#7	3626STDY6095482	60998		ERR1009124	ERS710313	FTXX01000001-FTXX01000427	Latin America	2000	Venezuela	Mun. Baruta	Lab. Metropolitano	10.3898	-66.8654	NP	IIb																	WT				33750	33750
16703_8#8	3626STDY6095483	61012		ERR1009125	ERS710314	FTXW01000001-FTXW01000456	Latin America	2000	Venezuela	Mun. Baruta	Lab. Metropolitano	10.3898	-66.8654	NP	IIb																	WT				33786	33786	7107		12531	12531						3136
16703_8#9	3626STDY6095484	61033		ERR1009126	ERS710315	FTXY01000001-FTXY01000422	Latin America	2000	Venezuela	Mun. Baruta	Lab. Metropolitano	10.3898	-66.8654	NP	IIb																	WT
5008_7#1	Sh41191	Sh41191_401054	41191	ERR024604	ERS009875	CXAM01000001-CXAM01000347	Global								Global
5008_7#10	Sh66470	Sh66470_401063	66470	ERR024605	ERS009884	CXAP01000001-CXAP01000336	Global								IIb
5008_7#11	Sh74369	Sh74369_401064	74369	ERR024606	ERS009885	CXAQ01000001-CXAQ01000348	Global								Global
5008_7#2	Sh55623	Sh55623_401055	55623	ERR024607	ERS009876	CXAR01000001-CXAR01000348	Global								IIb
5008_7#3	Sh60108	Sh60108_401056	60108	ERR024608	ERS009877	CXAS01000001-CXAS01000353	Global								IIIb
5008_7#4	Sh62542	Sh62542_401057	62542	ERR024609	ERS009878	CXAT01000001-CXAT01000347	Global								IIIb
5008_7#5	Sh65179	Sh65179_401058	65179	ERR024610	ERS009879	CXAU01000001-CXAU01000358	Global								Global
5008_7#6	Sh65387	Sh65387_401059	65387	ERR024611	ERS009880	CXAV01000001-CXAV01000414	Global								Global
5008_7#7	Sh65623	Sh65623_401060	65623	ERR024612	ERS009881	CXAW01000001-CXAW01000343	Global								IIIb
5008_8#1	ShIB1	ShIB1_401077	IB1	ERR024616	ERS009897	CXAX01000001-CXAX01000377	Global								Global
5008_8#10	ShIB690	ShIB690_401086	IB690	ERR024617	ERS009906	CXAY01000001-CXAY01000364	Global								Global
5008_8#11	ShIB691	ShIB691_401087	IB691	ERR024618	ERS009907	CXAZ01000001-CXAZ01000414	Global								Global
5008_8#12	ShIB694	ShIB694_401088	IB694	ERR024619	ERS009908	CXBB01000001-CXBB01000384	Global								Global
5008_8#2	ShIB2	ShIB2_401078	IB2	ERR024620	ERS009898	CXBC01000001-CXBC01000367	Global								Global
5008_8#3	ShIB3	ShIB3_401079	IB3	ERR024621	ERS009899	CXBA01000001-CXBA01000355	Global								Global
5008_8#4	ShIB10	ShIB10_401080	IB10	ERR024622	ERS009900	CXBD01000001-CXBD01000358	Global								Global
5008_8#7	ShIB681	ShIB681_401083	IB681	ERR024625	ERS009903	CXBE01000001-CXBE01000372	Global								Global
5008_8#8	ShIB683	ShIB683_401084	IB683	ERR024626	ERS009904	CXBG01000001-CXBG01000391	Global								Global
5008_8#9	ShIB687	ShIB687_401085	IB687	ERR024627	ERS009905	CXBF01000001-CXBF01000364	Global								Global
5236_1#1	ShIB695	ShIB695_440727	IB695	ERR025682	ERS009794	CXBJ01000001-CXBJ01000433	Global								Global
5236_1#10	ShIB1970	ShIB1970_440736	IB1970	ERR025683	ERS009803	CXBL01000001-CXBL01000440	Global								Global
5236_1#12	ShIB1980	ShIB1980_440738	IB1980	ERR025685	ERS009805	CXBI01000001-CXBI01000416	Global								Global
5236_1#2	ShIB696	ShIB696_440728	IB696	ERR025686	ERS009795	CXBH01000001-CXBH01000402	Global								Global
5236_1#3	ShIB697	ShIB697_440729	IB697	ERR025687	ERS009796	CXBP01000001-CXBP01000491	Global								Global
5236_1#5	ShIB713	ShIB713_440731	IB713	ERR025689	ERS009798	CXCB01000001-CXCB01000513	Global								Global
5236_1#6	ShIB716	ShIB716_440732	IB716	ERR025690	ERS009799	CXCM01000001-CXCM01000634	Global								Global
5236_1#7	ShIB717	ShIB717_440733	IB717	ERR025691	ERS009800	CXBM01000001-CXBM01000415	Global								Global
5236_1#8	ShIB739	ShIB739_440734	IB739	ERR025692	ERS009801	CXBK01000001-CXBK01000391	Global								Global
5236_1#9	ShIB748	ShIB748_440735	IB748	ERR025693	ERS009802	CXBQ01000001-CXBQ01000439	Global								Global
5236_2#1	ShIB1985	ShIB1985_440753	IB1985	ERR025695	ERS009806	CXCG01000001-CXCG01000557	Global								Global
5236_2#11	ShIB2012	ShIB2012_440763	IB2012	ERR025697	ERS009816	CXBX01000001-CXBX01000462	Global								Global
5236_2#12	ShIB2013	ShIB2013_440764	IB2013	ERR025698	ERS009817	CXBN01000001-CXBN01000416	Global								Global
5236_2#2	ShIB1987	ShIB1987_440754	IB1987	ERR025699	ERS009807	CXBR01000001-CXBR01000424	Global								Global
5236_2#3	ShIB1990	ShIB1990_440755	IB1990	ERR025700	ERS009808	CXCK01000001-CXCK01000581	Global								Global
5236_2#4	ShIB1993	ShIB1993_440756	IB1993	ERR025701	ERS009809	CXBO01000001-CXBO01000406	Global								Global
5236_2#5	ShIB1995	ShIB1995_440757	IB1995	ERR025702	ERS009810	CXCJ01000001-CXCJ01000558	Global								Global
5236_2#6	ShIB1997	ShIB1997_440758	IB1997	ERR025703	ERS009811	CXBS01000001-CXBS01000439	Global								Global
5236_2#7	ShIB2000	ShIB2000_440759	IB2000	ERR025704	ERS009812	CXBY01000001-CXBY01000430	Global								Global
5236_2#8	ShIB2004	ShIB2004_440760	IB2004	ERR025705	ERS009813	CXCD01000001-CXCD01000438	Global								Global
5236_2#9	ShIB2008	ShIB2008_440761	IB2008	ERR025706	ERS009814	CXBV01000001-CXBV01000417	Global								Global
5236_3#1	ShIB2015	ShIB2015_440825	IB2015	ERR025708	ERS009818	CXCF01000001-CXCF01000506	Global								Global
5236_3#10	ShIB3488	ShIB3488_440834	IB3488	ERR025709	ERS009827	CXBW01000001-CXBW01000410	Global								Global
5236_3#11	ShIB3507	ShIB3507_440835	IB3507	ERR025710	ERS009828	CXBT01000001-CXBT01000402	Global								Global
5236_3#12	ShIB3580	ShIB3580_440836	IB3580	ERR025711	ERS009829	CXBZ01000001-CXBZ01000416	Global								Global
5236_3#2	ShIB2018	ShIB2018_440826	IB2018	ERR025712	ERS009819	CXBU01000001-CXBU01000396	Global								Global
5236_3#3	ShIB2024	ShIB2024_440827	IB2024	ERR025713	ERS009820	CXCA01000001-CXCA01000399	Global								Global
5236_3#4	ShIB2026	ShIB2026_440828	IB2026	ERR025714	ERS009821	CXCI01000001-CXCI01000371	Global								Global
5236_3#5	ShIB2493	ShIB2493_440829	IB2493	ERR025715	ERS009822	CXCC01000001-CXCC01000364	Global								Global
5236_3#6	ShIB48279	ShIB48279_440830	IB48279	ERR025716	ERS009823	CXCO01000001-CXCO01000418	Global								Global
5236_3#7	ShIB3277	ShIB3277_440831	IB3277	ERR025717	ERS009824	CXCE01000001-CXCE01000414	Global								Global
5236_3#8	ShIB3300	ShIB3300_440832	IB3300	ERR025718	ERS009825	CXCL01000001-CXCL01000394	Global								Global
5236_3#9	ShIB3374	ShIB3374_440833	IB3374	ERR025719	ERS009826	CXCH01000001-CXCH01000368	Global								Global
5236_5#1	ShIB3599	ShIB3599_440877	IB3599	ERR025721	ERS009830	CXCP01000001-CXCP01000559	Global								Global
5236_5#12	Sh54228	Sh54228_440888	54228	ERR025724	ERS009841	CXCN01000001-CXCN01000362	Global								IIb
5236_5#2	PWR105	PWR105_440878	pWR105	ERR025725	ERS009831	CXCQ01000001-CXCQ01000443	Global								Global
5236_5#3	Sh54178	Sh54178_440879	54178	ERR025726	ERS009832	CXCR01000001-CXCR01000398	Global								Global
5236_5#4	Sh54179	Sh54179_440880	54179	ERR025727	ERS009833	CXCS01000001-CXCS01000353	Global								Global
5236_5#6	Sh54184	Sh54184_440882	54184	ERR025729	ERS009835	CXCW01000001-CXCW01000494	Global								Global
5236_5#8	Sh54190	Sh54190_440884	54190	ERR025731	ERS009837	CXCT01000001-CXCT01000416	Global								Global
5236_5#9	Sh54210	Sh54210_440885	54210	ERR025732	ERS009838	CXCU01000001-CXCU01000375	Global								Global
5236_6#1	Sh658	Sh658_440929	21337	ERR025734	ERS009842	CXCX01000001-CXCX01000359	Global								Global
5236_6#10	Sh1267	Sh1267_440938	24807	ERR025735	ERS009851	CXDA01000001-CXDA01000406	Global								Global
5236_6#2	Sh259	Sh259_440930	21582	ERR025737	ERS009843	CXCY01000001-CXCY01000355	Global								Global
5236_6#3	Sh1460	Sh1460_440931	14-60	ERR025738	ERS009844	CXDB01000001-CXDB01000397	Global								Global
5236_6#6	Sh1263	Sh1263_440934	23346	ERR025741	ERS009847	CXDF01000001-CXDF01000469	Global								Global
5236_6#7	Sh1265	Sh1265_440935	24077	ERR025742	ERS009848	CXCV01000001-CXCV01000321	Global								Global
5236_6#8	Sh1166	Sh1166_440936	24412	ERR025743	ERS009849	CXCZ01000001-CXCZ01000331	Global								Global
5236_6#9	Sh1167	Sh1167_440937	24777	ERR025744	ERS009850	CXDG01000001-CXDG01000471	Global								Global
5236_7#1	Sh1173	Sh1173_441038	26969	ERR025746	ERS009853	CXDC01000001-CXDC01000351	Global								Global
5236_7#10	Sh8883	Sh8883_441047	8883	ERR025747	ERS009862	CXDE01000001-CXDE01000372	Global								Global
5236_7#2	Sh2073	Sh2073_441039	2073	ERR025749	ERS009854	CXDH01000001-CXDH01000359	Global								Global
5236_7#3	Sh273	Sh273_441040	26696	ERR025750	ERS009855	CXNR01000001-CXNR01000383	Global								Global
5236_7#4	Sh373	Sh373_441041	26724	ERR025751	ERS009856	CXDI01000001-CXDI01000405	Global								Global
5236_7#5	Sh1274	Sh1274_441042	27364	ERR025752	ERS009857	CXDQ01000001-CXDQ01000551	Global								Global
5236_7#6	Sh2574	Sh2574_441043	2574	ERR025753	ERS009858	CXDL01000001-CXDL01000417	Global								IIb
5236_7#7	Sh4374	Sh4374_441044	4374	ERR025754	ERS009859	CXDJ01000001-CXDJ01000361	Global								Global
5236_7#8	Sh4474	Sh4474_441045	4474	ERR025755	ERS009860	CXDK01000001-CXDK01000355	Global								Global
5236_7#9	Sh476	Sh476_441046	27851	ERR025756	ERS009861	CXDM01000001-CXDM01000394	Global								Global
5236_8#1	Sh988743	Sh988743_441089	988743	ERR025758	ERS009864	CXDP01000001-CXDP01000399	Global								Global
5236_8#10	Sh36224	Sh36224_441098	36224	ERR025759	ERS009873	CXDN01000001-CXDN01000371	Global								IIIb
5236_8#2	Sh989560	Sh989560_441090	989560	ERR025761	ERS009865	CXDO01000001-CXDO01000376	Global								Global
5236_8#3	Sh9810267	Sh9810267_441091	9810267	ERR025762	ERS009866	CXDR01000001-CXDR01000379	Global								Global
5236_8#6	Sh5827	Sh5827_441094	5827	ERR025765	ERS009869	CXDS01000001-CXDS01000385	Global								Global
5236_8#8	Sh31382	Sh31382_441096	31382	ERR025767	ERS009871	CXDX01000001-CXDX01000409	Global								Global
5236_8#9	Sh32222	Sh32222_441097	32222	ERR025768	ERS009872	CXDT01000001-CXDT01000379	Global								IIIb
5417_1#1	20051272	20051272_1361367		ERR028671	ERS008162	CXED01000001-CXED01000492	Global								IIIb
5417_1#10	20061758	20061758_1361376		ERR028672	ERS008171	CXDZ01000001-CXDZ01000407	Global								Global
5417_1#11	19911483	19911483_1361377		ERR028673	ERS008172	CXDU01000001-CXDU01000353	Global								Global
5417_1#12	19920319	19920319_1361378		ERR028674	ERS008173	CXDV01000001-CXDV01000364	Global								Global
5417_1#2	19910761	19910761_1361368		ERR028675	ERS008163	CXEB01000001-CXEB01000430	Global								Global
5417_1#3	20041367	20041367_1361369		ERR028676	ERS008164	CXDW01000001-CXDW01000372	Global								IIIb
5417_1#4	20060018	20060018_1361370		ERR028677	ERS008165	CXDY01000001-CXDY01000390	Global								Global
5417_1#5	20081885	20081885_1361371		ERR028678	ERS008166	CXEL01000001-CXEL01000541	Global								IIIb
5417_1#6	20040880	20040880_1361372		ERR028679	ERS008167	CXEF01000001-CXEF01000451	Global								Global
5417_1#7	CS2	CS2_1361373	NA	ERR028680	ERS008168	CXEK01000001-CXEK01000478	Global								IIa
5417_1#8	20051541	20051541_1361374		ERR028681	ERS008169	CXEN01000001-CXEN01000542	Global								Global
5417_2#1	20061309	20061309_1361392		ERR028684	ERS008174	CXEA01000001-CXEA01000354	Global								IIIb
5417_2#10	CS20	CS20_1361401	NA	ERR028685	ERS008183	CXEE01000001-CXEE01000413	Global								IIIa
5417_2#11	CS6	CS6_1361402	NA	ERR028686	ERS008184	CXEJ01000001-CXEJ01000434	Global								IIIa
5417_2#12	CS14	CS14_1361403	NA	ERR028687	ERS008185	CXEI01000001-CXEI01000409	Global								IIIa
5417_2#2	20003593	20003593_1361393		ERR028688	ERS008175	CXEC01000001-CXEC01000375	Global								Global
5417_2#3	20021122	20021122_1361394		ERR028689	ERS008176	CXEG01000001-CXEG01000393	Global								Global
5417_2#4	20031275	20031275_1361395		ERR028690	ERS008177	CXEM01000001-CXEM01000463	Global								Global
5417_2#5	19984123	19984123_1361396		ERR028691	ERS008178	CXEO01000001-CXEO01000473	Global								Global
5417_2#6	20040489	20040489_1361397		ERR028692	ERS008179	CXEH01000001-CXEH01000347	Global								Global
5417_2#7	20052631	20052631_1361398		ERR028693	ERS008180	CXEQ01000001-CXEQ01000421	Global								IIIa
5417_2#8	19904011	19904011_1361399		ERR028694	ERS008181	CXES01000001-CXES01000407	Global								Global
5417_2#9	20011685	20011685_1361400		ERR028695	ERS008182	CXER01000001-CXER01000400	Global								Global
5417_3#1	20040924	20040924_1361417		ERR028697	ERS008186	CXEV01000001-CXEV01000403	Global								Global
5417_3#2	20062087	20062087_1361418		ERR028699	ERS008187	CXEU01000001-CXEU01000401	Global								Global
5417_3#3	20071599	20071599_1361419		ERR028700	ERS008188	CXET01000001-CXET01000409	Global								IIb
5417_3#5	20010007	20010007_1361421		ERR028702	ERS008190	CXEX01000001-CXEX01000431	Global								IIIa
5417_3#6	20062313	20062313_1361422		ERR028703	ERS008191	CXEW01000001-CXEW01000408	Global								IIIa
5417_3#7	CS7	CS7_1361423	NA	ERR028704	ERS008192	CXEY01000001-CXEY01000416	Global								IIIa
5417_3#8	CS8	CS8_1361424	NA	ERR028705	ERS008193	CXEZ01000001-CXEZ01000364	Global								Global
5417_3#9	CS1	CS1_1361425	NA	ERR028706	ERS008194	CXFA01000001-CXFA01000413	Global								Global
8403_8#1	sh1385	sh1385_5764255	160-11	ERR200456	ERS158021	FUAO01000001-FUAO01000428	Latin America	2011	Perú	Hospital sergio bernales	NA	-11.9146	-77.0385	NP	IIIa	S	R	R	R	S		S			S	S		S				WT	8953	8953	6070		8953		8555		8555	8555
8403_8#10	sh1394	sh1394_5764264	179-11	ERR200465	ERS158030	FUAX01000001-FUAX01000376	Latin America	2011	Perú	Hospital de Emergencias pediatricas	NA	-12.0734	-77.0163	NP	IIIa	S	R	R	R	S		S			S	S		S				WT	8953	8953	6026		8953		6862			6862
8403_8#11	sh1395	sh1395_5764265	1.128-11	ERR200466	ERS158031	FUAY01000001-FUAY01000381	Latin America	2011	Perú	Instituto nacional de Salud del niño	NA	-12.0647	-77.0462	NP	IIIa	S	R	R	R	S		S			S	S		S				WT	8953	8953	6070		8953		6866		6866	6866
8403_8#12	sh1396	sh1396_5764266	1.273-11	ERR200467	ERS158032	FUBB01000001-FUBB01000427	Latin America	2011	Perú	Instituto Nacional de Enfermedades neoplasicas	NA	-12.1125	-76.9984	NP	IIIa	S	R	R	R	S		S			S	S		S				WT	8953	8953	6070		8953		6857		6857	6857
8403_8#13	sh1397	sh1397_5764267	SS175/06	ERR200468	ERS158033	FUBA01000001-FUBA01000414	Latin America	2005	Argentina	Salta	Oran	-23.1388	-64.3186	NP	IIIb																	WT				33656	33656			8492	8492	8492	8492
8403_8#14	sh1398	sh1398_5764268	SS759/11	ERR200469	ERS158034	FUAZ01000001-FUAZ01000404	Latin America	2011	Argentina	Buenos Aires	Trenque Lauquen	-35.9733	-62.7326	Yes	IIIb																	WT				33662	33662			8468	8468	8468	8468
8403_8#15	sh1399	sh1399_5764269	SS1009/09	ERR200470	ERS158035	FUBC01000001-FUBC01000400	Latin America	2009	Argentina	Tucum_n	Tucum_n	-26.8083	-65.2176	NP	IIIb																	WT				33696	33696	80876		8262	8262	8262	8262
8403_8#16	sh1400	sh1400_5764270	SS1531/05	ERR200471	ERS158036	FUBD01000001-FUBD01000440	Latin America	2005	Argentina	Salta	Salta	-24.7829	-65.4122	NP	IIIb																	WT				33662	33662			8422	8422	8422	8422
8403_8#17	sh1401	sh1401_5764271	SS370/11	ERR200472	ERS158037	FUBE01000001-FUBE01000374	Latin America	2011	Argentina	Buenos Aires La Plata	NA	-34.9213	-57.9543	NP	IIIb																	WT				33679	33679			8492	8492	8492	8492
8403_8#18	sh1402	sh1402_5764272	SS756/07	ERR200473	ERS158038	FUBF01000001-FUBF01000391	Latin America	2007	Argentina	San Luis	San Luis	-33.3022	-66.3368	NP	IIIb																	WT				34982	34982			8473		8473	8473
8403_8#19	sh1403	sh1403_5764273	SS313/06	ERR200474	ERS158039	FUBG01000001-FUBG01000376	Latin America	2005	Argentina	Salta	Salta	-24.7829	-65.4122	NP	IIIb																	WT				33646	33646			8488	8488	8488	8488
8403_8#2	sh1386	sh1386_5764256	179-11	ERR200457	ERS158022	FUAP01000001-FUAP01000391	Latin America	2011	Perú	Hospital de Emergencias pediatricas	NA	-12.0734	-77.0163	NP	IIIa	S	R	R	R	S		S			S	S		S				WT	8953	8953	6184		8953		6857		6857	6857
8403_8#20	sh1404	sh1404_5764274	SS834/09	ERR200475	ERS158040	FUBH01000001-FUBH01000413	Latin America	2009	Argentina	Buenos Aires Mar del Plata	NA	-37.9799	-57.5898	NP	IIIb																	WT				35942	35942			11683	11683	11683	11683	2210
8403_8#21	sh1405	sh1405_5764275	SS351/06	ERR200476	ERS158041	FUBI01000001-FUBI01000393	Latin America	2006	Argentina	Salta	Salta	-24.7829	-65.4122	NP	IIIb																	WT				33680	33680			8469	8469	8469	8469
8403_8#22	sh1406	sh1406_5764276	SS395/11	ERR200477	ERS158042	FUBK01000001-FUBK01000412	Latin America	2011	Argentina	Buenos Aires La Plata	NA	-34.9213	-57.9543	NP	IIIb																	WT				33686	33686			8482	8482	8482	8482
8403_8#23	sh1407	sh1407_5764277	SS96/10	ERR200478	ERS158043	FUBJ01000001-FUBJ01000388	Latin America	2010	Argentina	Jujuy	Jujuy	-24.1858	-65.2995	NP	IIIb																	WT				33667	33667			8489	8489	8489	8489
8403_8#24	sh1408	sh1408_5764278	SS1361/08	ERR200479	ERS158044	FUBL01000001-FUBL01000357	Latin America	2008	Argentina	Rio Negro	Viedma	-40.8119	-62.9962	NP	IIIb																	WT				33720	33720			8470	8470	8470	8470
8403_8#25	sh1409	sh1409_5764279	SS887/08	ERR200480	ERS158045	FUBM01000001-FUBM01000370	Latin America	2008	Argentina	Rio Negro	Los Menucos	-40.8479	-68.089	Yes	IIIb																	WT				33657	33657			8497	8497		8497
8403_8#26	sh1410	sh1410_5764280	SS427/10	ERR200481	ERS158046	FUBN01000001-FUBN01000360	Latin America	2010	Argentina	Cærdoba	Cærdoba	-31.3989	-64.1821	NP	IIIb																	WT				60193	60193			8479	8479	8479	8479
8403_8#27	sh1411	sh1411_5764281	SS1342/08	ERR200482	ERS158047	FUBO01000001-FUBO01000364	Latin America	2008	Argentina	Rio Negro	Viedma	-40.8119	-62.9962	Yes	IIIb																	WT				33660	33660			8478	8478	8478	8478
8403_8#28	sh1412	sh1412_5764282	SS406/08	ERR200483	ERS158048	FUBP01000001-FUBP01000374	Latin America	2008	Argentina	Rio Negro	Maquinchao	-41.246	-68.6997	Yes	IIIb																	WT				33688	33688			8480	8480	8480	8480
8403_8#29	sh1413	sh1413_5764283	SS508/07	ERR200484	ERS158049	FUGA01000001-FUGA01000359	Latin America	2007	Argentina	La Pampa	Santa Rosa	-36.6208	-64.2901	NP	IIIb																	WT				33646	33646			8497	8497		8497
8403_8#3	sh1387	sh1387_5764257	180-11	ERR200458	ERS158023	FUAR01000001-FUAR01000389	Latin America	2011	Perú	Hospital de Emergencias pediatricas	NA	-12.0734	-77.0163	NP	IIIa	S	R	R	R	S		S			S	S		S				WT	8953	8953	6070		8953		6867		6867	6867
8403_8#30	sh1414	sh1414_5764284	SS586/08	ERR200485	ERS158050	FUBV01000001-FUBV01000366	Latin America	2008	Argentina	Rio Negro	Viedma	-40.8119	-62.9962	Yes	IIIb																	WT				33644	33644			8490	8490	8490	8490
8403_8#31	sh1415	sh1415_5764285	SS1560/05	ERR200486	ERS158051	FUBS01000001-FUBS01000393	Latin America	2005	Argentina	Salta	Salta	-24.7829	-65.4122	NP	IIIb																	WT				34982	34982			8480	8480	8480	8480
8403_8#32	sh1416	sh1416_5764286	SS182/06	ERR200487	ERS158052	FUBQ01000001-FUBQ01000406	Latin America	2006	Argentina	Salta	Oran	-23.1388	-64.3186	NP	IIIb																	WT				33666	33666			8489	8489	8489	8489
8403_8#33	sh1417	sh1417_5764287	SS463/09	ERR200488	ERS158053	FUBU01000001-FUBU01000388	Latin America	2009	Argentina	La Pampa	General Pico	-35.657	-63.7545	Yes	IIIb																	WT				33671	33671			8466	8466	8466	8466
8403_8#34	sh1418	sh1418_5764288	SS1192/11	ERR200489	ERS158054	FUBR01000001-FUBR01000384	Latin America	2011	Argentina	La Pampa	General Pico	-35.657	-63.7545	Yes	IIIb																	WT				34974	34974			8492	8492	8492	8492
8403_8#35	sh1419	sh1419_5764289	SS1525/05	ERR200490	ERS158055	FUBT01000001-FUBT01000388	Latin America	2005	Argentina	Salta	Salta	-24.7829	-65.4122	NP	IIIb																	WT				33706	33706			8475	8475	8475	8475
8403_8#36	sh1420	sh1420_5764290	SS791/09	ERR200491	ERS158056	FUBX01000001-FUBX01000380	Latin America	2009	Argentina	La Pampa	Santa Rosa	-36.6208	-64.2901	NP	IIIb																	WT				33712	33712			8484	8484	8484	8484
8403_8#37	sh1421	sh1421_5764291	SS803/08	ERR200492	ERS158057	FUBW01000001-FUBW01000404	Latin America	2008	Argentina	Buenos Aires El Palomar	NA	-34.6267	-58.5944	NP	IIIb																	WT				33650	33650			8467	8467	8467	8467
8403_8#38	sh1422	sh1422_5764292	SS1456/10	ERR200493	ERS158058	FUBY01000001-FUBY01000457	Latin America	2010	Argentina	La Pampa	Santa Rosa	-36.6208	-64.2901	NP	IIIb																	WT				33650	33650			8480	8480		8480
8403_8#39	sh1423	sh1423_5764293	SS1043/04	ERR200494	ERS158059	FUCA01000001-FUCA01000380	Latin America	2004	Argentina	Santa Cruz	Caleta Olivia	-46.4412	-67.5195	NP	IIIb																	WT				33694	33694			8476	8476	8476	8476
8403_8#4	sh1388	sh1388_5764258	181-11	ERR200459	ERS158024	FUAQ01000001-FUAQ01000424	Latin America	2011	Perú	Hospital de Emergencias pediatricas	NA	-12.0734	-77.0163	NP	IIIa	S	R	R	R	S		S			S	S		S				WT	8953	8953	6070		8953		6843		6843	6843
8403_8#40	sh1424	sh1424_5764294	SS1115/09	ERR200495	ERS158060	FUBZ01000001-FUBZ01000387	Latin America	2009	Argentina	Rio Negro	Cipolletti	-38.9388	-67.9955	NP	IIIb																	WT				33648	33648			8481	8481	8481	8481
8403_8#41	sh1425	sh1425_5764295	SS1191/10	ERR200496	ERS158061	FUCB01000001-FUCB01000389	Latin America	2010	Argentina	La Pampa	General Pico	-35.657	-63.7545	NP	IIIb																	WT				33646	33646			8475	8475	8475	8475
8403_8#42	sh1426	sh1426_5764296	SS502/07	ERR200497	ERS158062	FUCE01000001-FUCE01000386	Latin America	2007	Argentina	La Pampa	Santa Rosa	-36.6208	-64.2901	Yes	IIIb																	WT				33687	33687			8484	8484	8484	8484
8403_8#43	sh1427	sh1427_5764297	SS578/02	ERR200498	ERS158063	FUCC01000001-FUCC01000396	Latin America	2002	Argentina	Buenos Aires Azul	NA	-36.775	-59.854	Yes	IIIb																	WT				33650	33650			8480	8480	8480	8480
8403_8#44	sh1428	sh1428_5764298	SS1012/04	ERR200499	ERS158064	FUCG01000001-FUCG01000365	Latin America	2004	Argentina	Santa Cruz	Rio Gallegos	-51.623	-69.2168	NP	IIIb																	WT				33700	33700			8472	8472	8472	8472
8403_8#45	sh1429	sh1429_5764299	SS1054/08	ERR200500	ERS158065	FUCH01000001-FUCH01000375	Latin America	2008	Argentina	Jujuy	Jujuy	-24.1858	-65.2995	NP	IIIb																	WT				33646	33646			8467	8467	8467	8467
8403_8#46	sh1430	sh1430_5764300	SS839/05	ERR200501	ERS158066	FUCF01000001-FUCF01000407	Latin America	2005	Argentina	Santa Cruz	Rio Gallegos	-51.623	-69.2168	NP	IIIb																	WT				33650	33650				8443	8443	8443
8403_8#47	sh1431	sh1431_5764301	SS1545/05	ERR200502	ERS158067	FUCI01000001-FUCI01000400	Latin America	2005	Argentina	Salta	Salta	-24.7829	-65.4122	NP	IIIb																	WT				33662	33662			8498	8498	8498	8498
8403_8#48	sh1432	sh1432_5764302	SS44/05	ERR200503	ERS158068	FUCD01000001-FUCD01000350	Latin America	2005	Argentina	Corrientes	Corrientes	-27.4712	-58.8396	NP	IIa																	WT
8403_8#49	sh1433	sh1433_5764303	SS460/10	ERR200504	ERS158069	FUCJ01000001-FUCJ01000379	Latin America	2010	Argentina	Jujuy	Jujuy	-24.1858	-65.2995	NP	IIIb																	WT				33676	33676			8485	8485	8485	8485
8403_8#5	sh1389	sh1389_5764259	1.140-11	ERR200460	ERS158025	FUAS01000001-FUAS01000375	Latin America	2011	Perú	Instituto nacional de Salud del niño	NA	-12.0647	-77.0462	NP	IIIa	S	R	R	R	S		S			S	S		S				WT	8953	8953	6070		8953		6908		6908	6908
8403_8#50	sh1434	sh1434_5764304	SS423/11	ERR200505	ERS158070	FUCL01000001-FUCL01000450	Latin America	2011	Argentina	Rio Negro	Viedma	-40.8119	-62.9962	NP	IIIa																	WT							14356		14356	14356
8403_8#51	sh1435	sh1435_5764305	SS1011/04	ERR200506	ERS158071	FUCM01000001-FUCM01000394	Latin America	2004	Argentina	Santa Cruz	Rio Gallegos	-51.623	-69.2168	NP	IIb																	WT
8403_8#52	sh1436	sh1436_5764306	SS24/07	ERR200507	ERS158072	FUCN01000001-FUCN01000374	Latin America	2006	Argentina	Buenos Aires El Palomar	NA	-34.6267	-58.5944	NP	IIb																	WT
8403_8#53	sh1437	sh1437_5764307	SS257/09	ERR200508	ERS158073	FUCO01000001-FUCO01000371	Latin America	2009	Argentina	Santa Fe	Santa Fe	-31.6324	-60.6995	Yes	IIb																	WT								6301	6301	6301
8403_8#54	sh1438	sh1438_5764308	SS459/02	ERR200509	ERS158074	FUCP01000001-FUCP01000377	Latin America	2002	Argentina	Neuqu_n	Neuqu_n	-38.9524	-68.0641	NP	IIb																	WT								6299	6299
8403_8#55	sh1439	sh1439_5764309	SS621/09	ERR200510	ERS158075	FUCQ01000001-FUCQ01000378	Latin America	2009	Argentina	Santa Fe	Santa Fe	-31.6324	-60.6995	NP	IIb																	WT
8403_8#56	sh1440	sh1440_5764310	SS1011/09	ERR200511	ERS158076	FUCR01000001-FUCR01000350	Latin America	2009	Argentina	Tucum_n	Tucum_n	-26.8083	-65.2176	NP	IIb																	WT
8403_8#57	sh1441	sh1441_5764311	SS2080/05	ERR200512	ERS158077	FUCS01000001-FUCS01000351	Latin America	2005	Argentina	Buenos Aires Junin	NA	-34.5885	-60.9496	NP	IIb																	WT
8403_8#58	sh1442	sh1442_5764312	SS533/06	ERR200513	ERS158078	FUCU01000001-FUCU01000356	Latin America	2004	Argentina	C.A.B.A.	C.A.B.A.	-38.4161	-63.6167	NP	IIb																	WT
8403_8#59	sh1443	sh1443_5764313	SS1429/07	ERR200514	ERS158079	FUCW01000001-FUCW01000378	Latin America	2007	Argentina	Tucum_n	Tucum_n	-26.8083	-65.2176	NP	IIb																	WT
8403_8#6	sh1390	sh1390_5764260	1.141-11	ERR200461	ERS158026	FUAT01000001-FUAT01000372	Latin America	2011	Perú	Instituto nacional de Salud del niño	NA	-12.0647	-77.0462	NP	IIIa	S	R	R	R	S		S			S	S		S				WT	8953	8953	6070		8953		6887		6887	6887
8403_8#60	sh1444	sh1444_5764314	SS148/08	ERR200515	ERS158080	FUCV01000001-FUCV01000376	Latin America	2008	Argentina	Rio Negro	Bariloche	-41.1335	-71.3103	NP	IIIb																	WT				33688	33688			8482	8482	8482	8482
8403_8#61	sh1445	sh1445_5764315	SS1020/04	ERR200516	ERS158081	FUCT01000001-FUCT01000341	Latin America	2004	Argentina	Santa Cruz	Caleta Olivia	-46.4412	-67.5195	NP	IIb																	WT
8403_8#62	sh1446	sh1446_5764316	SS542/10	ERR200517	ERS158082	FUCX01000001-FUCX01000355	Latin America	2010	Argentina	Rio Negro	Bariloche	-41.1335	-71.3103	NP	IIb																	WT						56715		7369	7369	7369
8403_8#63	sh1447	sh1447_5764317	COR-002-01	ERR200518	ERS158083	FUCY01000001-FUCY01000360	Latin America	2002	Costa Rica	San Jose	Puriscal	9.83214	-84.3332	Yes	IIa	S	R	S	R	S		S			S							WT				38620	38620	38620				5821
8403_8#64	sh1448	sh1448_5764318	COR-002-02	ERR200519	ERS158084	FUDA01000001-FUDA01000368	Latin America	2002	Costa Rica	San Jose	San Jose	9.92807	-84.0907	No	IIa	S	S	S	R	S		S			S							WT				11726	11726					5835
8403_8#65	sh1449	sh1449_5764319	COR-002-03	ERR200520	ERS158085	FUDB01000001-FUDB01000365	Latin America	2002	Costa Rica	Puntarenas	Coto Brus	8.95404	-83.0704	No	IIb	S	R	S	R	S		S			S							WT						15944		15944	15944	15944
8403_8#66	sh1450	sh1450_5764320	COR-002-04	ERR200521	ERS158086	FUCZ01000001-FUCZ01000358	Latin America	2002	Costa Rica	Alajuela	Valverde Vega	10.2325	-84.2911	Yes	IIa	S	R	S	R	S		S			S							WT				57386	57386	57386				5817
8403_8#67	sh1451	sh1451_5764321	COR-002-05	ERR200522	ERS158087	FUDC01000001-FUDC01000351	Latin America	2002	Costa Rica	San Jose	Acosta	9.79675	-84.1603	No	IIa	S	R	S	R	S		S			S							WT				49081	49081	49081				5855
8403_8#68	sh1452	sh1452_5764322	COR-002-06	ERR200523	ERS158088	FUDD01000001-FUDD01000358	Latin America	2002	Costa Rica	Cartago	Turrialba	9.91306	-83.6828	No	IIa	S	S	S	S	S		S			S							WT										5788
8403_8#69	sh1453	sh1453_5764323	COR-003-07	ERR200524	ERS158089	FUDF01000001-FUDF01000365	Latin America	2003	Costa Rica	Puntarenas	Golfito	8.60406	-83.1134	Yes	V	S	R	S	R	S		S			S							WT						21858		21858	21858	21858
8403_8#7	sh1391	sh1391_5764261	146-11	ERR200462	ERS158027	FUAU01000001-FUAU01000380	Latin America	2011	Perú	Hospital sergio bernales	NA	-11.9146	-77.0385	NP	IIIa	S	R	R	R	S		S			S	S		S				WT	8953	8953	6239		8953				6869	6869
8403_8#70	sh1454	sh1454_5764324	COR-003-08	ERR200525	ERS158090	FUDE01000001-FUDE01000363	Latin America	2003	Costa Rica	Guanacaste	Santa Cruz	10.2667	-85.5833	Yes	IIa	S	R	S	R	S		S			S							WT				38474	38474	38474				5825
8403_8#71	sh1455	sh1455_5764325	COR-003-09	ERR200526	ERS158091	FUDG01000001-FUDG01000398	Latin America	2003	Costa Rica	Puntarenas	Coto Brus	8.95404	-83.0704	No	V	S	S	S	R	S		S			S							WT												86025
8403_8#72	sh1456	sh1456_5764326	COR-003-10	ERR200527	ERS158092	FUDJ01000001-FUDJ01000353	Latin America	2003	Costa Rica	Cartago	Oreamuno	9.86878	-83.9042	Yes	IIa	S	R	S	R	S		S			S							WT				36669	36669	36669				5827
8403_8#73	sh1457	sh1457_5764327	COR-003-11	ERR200528	ERS158093	FUDH01000001-FUDH01000351	Latin America	2003	Costa Rica	Puntarenas	Buenos Aires	9.16361	-83.3297	No	IIb	S	S	S	S	S	S	S			S							WT
8403_8#74	sh1458	sh1458_5764328	COR-004-12	ERR200529	ERS158094	FUDI01000001-FUDI01000364	Latin America	2004	Costa Rica	Puntarenas	Coto Brus	8.95404	-83.0704	Yes	IIa	S	S	S	S	S	S	S	S	S	S	S						WT
8403_8#75	sh1459	sh1459_5764329	COR-004-13	ERR200530	ERS158095	FUDK01000001-FUDK01000370	Latin America	2004	Costa Rica	Alajuela	Grecia	10.0722	-84.3111	No	IIa	S	R	S	R	S	R	S	S	S	S	S						WT			8402	6460	6460	13271		13271	13271	13271		11509	11509
8403_8#76	sh1460	sh1460_5764330	COR-004-14	ERR200531	ERS009844	FUGH01000001-FUGH01000370	Latin America	2004	Costa Rica	San Jose	San Jose	9.92807	-84.0907	Yes	IIa	S	R	S	R	S	S	S	S	S	S	S						WT				38597	38597	38597				5713
8403_8#77	sh1461	sh1461_5764331	COR-004-15	ERR200532	ERS009845	FUDM01000001-FUDM01000376	Latin America	2004	Costa Rica	Heredia	Santa Barabara	10.0372	-84.1583	Yes	IIa	S	R	S	R	S	S	S	I	S	S	S						WT				38642	38642	38642				5866
8403_8#78	sh1462	sh1462_5764332	COR-004-16	ERR200533	ERS158098	FUDL01000001-FUDL01000367	Latin America	2004	Costa Rica	Alajuela	Upala	10.8978	-85.0131	Yes	IIa	S	R	S	R	S	R	S	S	S	S	S						WT			9291	6458	6458	14026		14026	14026	14026		10736	10736
8403_8#79	sh1463	sh1463_5764333	COR-004-17	ERR200534	ERS158099	FUDN01000001-FUDN01000360	Latin America	2004	Costa Rica	Puntarenas	Buenos Aires	9.16361	-83.3297	Yes	IIb	S	S	S	S	S	S	S	S	S	S	S						WT										5785
8403_8#8	sh1392	sh1392_5764262	149-11	ERR200463	ERS158028	FUAV01000001-FUAV01000375	Latin America	2011	Perú	Hospital sergio bernales	NA	-11.9146	-77.0385	NP	IIIa	S	R	R	R	S		S			S	S		S				WT	8953	8953	6070		8953		6880		6880	6880
8403_8#80	sh1464	sh1464_5764334	COR-004-18	ERR200535	ERS158100	FUFY01000001-FUFY01000339	Latin America	2004	Costa Rica	Alajuela	Naranjo	10.1	-84.3833	Yes	IIa	S	R	S	R	S	S	S	I	S	S	S						WT				38627	38627	38627				5825
8403_8#81	sh1465	sh1465_5764335	COR-004-19	ERR200536	ERS158101	FUDQ01000001-FUDQ01000356	Latin America	2004	Costa Rica	Alajuela	San Ramon	10.087	-84.47	No	IIa	S	R	S	R	S	S	S	S	S	S	S						WT				38591	38591	38591
8403_8#82	sh1466	sh1466_5764336	COR-005-20	ERR200537	ERS158102	FUDO01000001-FUDO01000401	Latin America	2005	Costa Rica	Guanacaste	Bagaces	10.5252	-85.2541	No	IIa	S	R	S	R	S	R	S	S	S	S	S			S			WT			9302	3586	5068							13383	13383
8403_8#83	sh1467	sh1467_5764337	COR-005-21	ERR200538	ERS158103	FUDR01000001-FUDR01000400	Latin America	2005	Costa Rica	Alajuela	Alajuela	10.0039	-84.2233	No	IIa	S	S	S	R	S	R	S	I	S	S	S			S			WT			13283	10988	10988							6840	13283
8403_8#84	sh1468	sh1468_5764338	COR-005-22	ERR200539	ERS158104	FUDT01000001-FUDT01000398	Latin America	2005	Costa Rica	San Jose	San Jose	9.92807	-84.0907	Yes	IIa	S	R	S	R	S	R	S	S	S	S	S	S		S			WT			16033	2886								16033	3460
8403_8#85	sh1469	sh1469_5764339	COR-006-23	ERR200540	ERS158105	FUDS01000001-FUDS01000372	Latin America	2006	Costa Rica	Cartago	La Union	9.93333	-84	No	IIa	S	I	S	R	S	R	S	S	S	S	S			S			WT			9295	6522	6522							4986	4986
8403_8#86	sh1470	sh1470_5764340	COR-006-24	ERR200541	ERS158106	FUDP01000001-FUDP01000371	Latin America	2006	Costa Rica	Alajuela	Atenas	9.97849	-84.3738	No	IIa	S	I	S	R	S	S	S	S	S	S	S			S			WT				38556	38556	38556				5839
8403_8#87	sh1471	sh1471_5764341	COR-006-25	ERR200542	ERS158107	FUDU01000001-FUDU01000411	Latin America	2006	Costa Rica	Puntarenas	Corredores	8.55189	-82.9502	No	IIb	S	R	S	R	S	R	S	S	S	S	S			S			WT						14443		14443	14443	14443	16478
8403_8#88	sh1472	sh1472_5764342	COR-006-26	ERR200543	ERS158108	FUDV01000001-FUDV01000367	Latin America	2006	Costa Rica	San Jose	Santa Ana	9.93333	-84.1833	No	IIa	S	I	S	R	S	R	S	S	S	S	S			S			WT			10531	2662	9543					5699		2199	9543
8403_8#89	sh1473	sh1473_5764343	COR-006-27	ERR200544	ERS158109	FUDW01000001-FUDW01000352	Latin America	2006	Costa Rica	Alajuela	Los Chiles	10.889	-84.6479	No	V	S	R	S	R	R	R	S	S	S	S	S			S			S83L			41924	41924	41924					15805
8403_8#9	sh1393	sh1393_5764263	152-11	ERR200464	ERS158029	FUAW01000001-FUAW01000381	Latin America	2011	Perú	Hospital sergio bernales	NA	-11.9146	-77.0385	NP	IIIa	S	R	R	R	S		S			S	S		S				WT	8953	8953	6295		8953		6867		6867	6867
8403_8#90	sh1474	sh1474_5764344	COR-007-28	ERR200545	ERS158110	FUDX01000001-FUDX01000359	Latin America	2007	Costa Rica	San Jose	San Jose	9.92807	-84.0907	No	IIa	S	R	S	R	S	R	S	S	S	S	S			S			WT			12258	3830								15230	15230
8403_8#91	sh1475	sh1475_5764345	COR-007-29	ERR200546	ERS158111	FUDY01000001-FUDY01000372	Latin America	2007	Costa Rica	Puntarenas	Golfito	8.60406	-83.1134	No	IIa	S	I	S	R	S	R	S	S	S	S	S			S			WT			9295	8543	14378							14378	14378
8403_8#92	sh1476	sh1476_5764346	COR-007-30	ERR200547	ERS158112	FUEA01000001-FUEA01000381	Latin America	2007	Costa Rica	San Jose	Morovia	10.0101	-84.0115	Yes	IIa	S	R	S	R	S	S	S	S	S	S	S			S			WT				38605	38605	38605				5805
8403_8#93	sh1477	sh1477_5764347	COR-007-31	ERR200548	ERS158113	FUEB01000001-FUEB01000348	Latin America	2007	Costa Rica	San Jose	San Jose	9.92807	-84.0907	No	IIa	S	R	S	R	S	S	S	S	S	S	S			S			WT				38602	38602	38602				5831
8403_8#94	sh1478	sh1478_5764348	COR-007-32	ERR200549	ERS158114	FUEC01000001-FUEC01000358	Latin America	2007	Costa Rica	Guanacaste	Canas	10.4308	-85.0972	No	IIa	S	R	S	R	S	S	S	S	S	S	S			S			WT				38617	38617	38617				5817
8403_8#95	sh1479	sh1479_5764349	COR-007-33	ERR200550	ERS158115	FUED01000001-FUED01000350	Latin America	2007	Costa Rica	Limon	Pococi	10.4231	-83.7199	Yes	V	S	R	S	R	R	R	S	S	S	S	S			S			S83L			41913	41913	41913					15775
8403_8#96	sh1480	sh1480_5764350	COR-008-34	ERR200551	ERS158116	FUEE01000001-FUEE01000358	Latin America	2008	Costa Rica	Alajuela	San Ramon	10.087	-84.47	Yes	IIa	S	R	S	R	S	S	S	I	S	S	S	I		S	S		WT				38535	38535	38535				8664
8489_1#59	sh1347	sh1347_5735439	1.399-00	ERR212327	ERS157983	FTZF01000001-FTZF01000424	Latin America	2012	Perú	Huaraz	NA	-9.52612	-77.5288	NP	IIIa	S	R	R	R			S			S			S			S	WT	8953	8953	6075		8953		6872		6872	6872
8489_1#60	sh1348	sh1348_5735440	1.131-00	ERR212328	ERS157984	FTZG01000001-FTZG01000408	Latin America	1999	Perú	Lima ciudad	NA	-12.0464	-77.0428	NP	IIIa	S	R	R	S			S			S			S			S	WT	8953	8953	6070		8953			6298	6298	6298
8489_1#61	sh1349	sh1349_5735441	230-00	ERR212329	ERS157985	FTZH01000001-FTZH01000417	Latin America	1999	Perú	Arequipa	NA	-16.409	-71.5375	NP	IIIa	S	R	R	R			S			S			S			S	WT	8953	8953	6070		8953		6872		6872	6872
8489_1#62	sh1350	sh1350_5735442	231-00	ERR212330	ERS157986	FTZI01000001-FTZI01000435	Latin America	1999	Perú	Arequipa	NA	-16.409	-71.5375	NP	IIIa	S	R	R	R			S			S			S			S	WT	8953	8953	6375		8953	16490		16490	16490	16490	16490
8489_1#63	sh1351	sh1351_5735443	239-00	ERR212331	ERS157987	FTZK01000001-FTZK01000420	Latin America	1999	Perú	Arequipa	NA	-16.409	-71.5375	NP	IIIa	S	R	R	R			S			S			S			S	WT	8953	8953	11770		8953		6879		6879	6879
8489_1#64	sh1352	sh1352_5735444	263-00	ERR212332	ERS157988	FTZJ01000001-FTZJ01000418	Latin America	1999	Perú	Junin	NA	-11.15	-75.9833	NP	IIIa	S	R	R	R			S			S			S			S	WT	8953	8953	6201		8953		6880		6880	6880
8489_1#65	sh1353	sh1353_5735445	284-00	ERR212333	ERS157989	FTZM01000001-FTZM01000425	Latin America	1999	Perú	Ancash	NA	-9.32505	-77.5619	NP	IIIa	S	R	R	R			S			S			S			S	WT	8953	8953	9781		8953		6882		6882	6882
8489_1#66	sh1354	sh1354_5735446	287-00	ERR212334	ERS157990	FTZL01000001-FTZL01000408	Latin America	1999	Perú	Ancash	NA	-9.32505	-77.5619	NP	IIIa	S	R	R	R			S			S			S			S	WT	8953	8953	6335		8953		6869		6869	6869
8489_1#67	sh1355	sh1355_5735447	289-00	ERR212335	ERS157991	FTZN01000001-FTZN01000417	Latin America	1999	Perú	Ancash	NA	-9.32505	-77.5619	NP	IIIa	S	R	R	R			S			S			S			S	WT	8953	8953	6239		8953		6868		6868	6868
8489_1#68	sh1356	sh1356_5735448	1-770-99	ERR212336	ERS157992	FTZP01000001-FTZP01000407	Latin America	1999	Perú	Hospital sergio bernales	NA	-11.9146	-77.0385	NP	IIIa	S	R	R	R	S		S			S			S			S	WT	8953	8953	6075		8953		6906		6906	6906
8489_1#69	sh1357	sh1357_5735449	1-771-99	ERR212337	ERS157993	FTZO01000001-FTZO01000416	Latin America	1999	Perú	Hospital sergio bernales	NA	-11.9146	-77.0385	NP	IIIa	S	R	R	R	S		S			S			S			S	WT	8953	8953	6075		8953		6872		6872	6872
8489_1#70	sh1358	sh1358_5735450	2.801-99	ERR212338	ERS157994	FTZR01000001-FTZR01000370	Latin America	1999	Perú	Loreto	NA	-4.23247	-74.2179	NP	V	S	R	R	R	S		S			S			S			S	WT			5495	4332	4332					15315
8489_1#71	sh1359	sh1359_5735451	2.804-99	ERR212339	ERS157995	FTZQ01000001-FTZQ01000409	Latin America	1999	Perú	Loreto	NA	-4.23247	-74.2179	NP	IIa	S	R	R	R	S		S			S			S			S	WT	21429				21429						3381	21429
8489_1#72	sh1360	sh1360_5735452	2.805-99	ERR212340	ERS157996	FUFW01000001-FUFW01000405	Latin America	1999	Perú	Loreto	NA	-4.23247	-74.2179	NP	IIIa	S	R	R	R	S		S			S			S			S	WT	8953	8953	14287		8953		6879		6879	6879
8489_1#73	sh1361	sh1361_5735453	2.921-99	ERR212341	ERS157997	FTZU01000001-FTZU01000420	Latin America	1999	Perú	Lambayeque	NA	-6.7	-79.9	NP	IIIa	S	R	R	R	S		S			S			S			S	WT	8939	8939	6070		8939		6862		6862	6862
8489_1#74	sh1362	sh1362_5735454	1.116-00	ERR212342	ERS157998	FTZS01000001-FTZS01000430	Latin America	2000	Perú	Hospital nacional Hipolito Unanue	NA	-12.041	-76.9924	NP	IIIa	S	R	R	R			S			S			S			S	WT	8953	8953	6070		8953		6855		6855	6855
8489_1#75	sh1363	sh1363_5735455	1.1217-99	ERR212343	ERS157999	FTZT01000001-FTZT01000408	Latin America	1999	Perú	Lima ciudad	NA	-12.0464	-77.0428	NP	IIIa	S	R	R	R	S		S			S			S			S	WT	8953	8953	7073		8953			6298	6298	6298
8489_1#76	sh1364	sh1364_5735456	234-00	ERR212344	ERS158000	FTZV01000001-FTZV01000495	Latin America	1999	Perú	Arequipa	NA	-16.409	-71.5375	NP	IIIa	S	R	R	R			S			S			S			S	WT	8953	8953	6070		8953		6870		6870	6870
8489_1#77	sh1365	sh1365_5735457	2.1228-99	ERR212345	ERS158001	FTZW01000001-FTZW01000414	Latin America	1999	Perú	Lima ciudad	NA	-12.0464	-77.0428	NP	IIIa	S	R	R	R	S		S			S			S			S	WT	8953	8953	5764		8953		6888		6888	6888
8489_1#78	sh1366	sh1366_5735458	2.577-05	ERR212346	ERS158002	FTZX01000001-FTZX01000403	Latin America	2005	Perú	Huaraz	NA	-9.52612	-77.5288	NP	IIIa	S	R	R	R	S		S			S	S						WT	8953	8953	6344		8953		6872		6872	6872
8489_1#79	sh1367	sh1367_5735459	2.692-05	ERR212347	ERS158003	FTZY01000001-FTZY01000372	Latin America	2005	Perú	Cajamarca	NA	-7.16175	-78.5128	NP	IIIa	S	R	R	R	S		S			S	S						WT	8953	8953	6070		8953		6886		6886	6886
8489_1#80	sh1368	sh1368_5735460	2.693-05	ERR212348	ERS158004	FTZZ01000001-FTZZ01000405	Latin America	2005	Perú	Cajamarca	NA	-7.16175	-78.5128	NP	IIIa	S	R	R	R	S		S			S	S						WT	8953	8953	6075		8953		6871		6871	6871
8489_1#81	sh1369	sh1369_5735461	2.407-06	ERR212349	ERS158005	FUAA01000001-FUAA01000416	Latin America	2006	Perú	Junin	NA	-11.15	-75.9833	NP	IIIa	S	R	R	R	S		S			S	S						WT	8953	8953	6070		8953		13619		13619	13619
8489_1#82	sh1370	sh1370_5735462	1.520-06	ERR212350	ERS158006	FUAC01000001-FUAC01000431	Latin America	2006	Perú	Instituto nacional de Salud del niño	NA	-12.0647	-77.0462	NP	IIIa	S	R	R	R	S		S			S	S						WT	8953	8953	6070		8953		6861		6861	6861
8489_1#83	sh1371	sh1371_5735463	1.640-06	ERR212351	ERS158007	FUAB01000001-FUAB01000402	Latin America	2006	Perú	Instituto nacional de Salud del niño	NA	-12.0647	-77.0462	NP	IIIa	S	R	R	R	S		S			S	S						WT	8953	8953	6070		8953		6875		6875	6875
8489_1#84	sh1372	sh1372_5735464	2.653-06	ERR212352	ERS158008	FUAF01000001-FUAF01000406	Latin America	2006	Perú	Ancash	NA	-9.32505	-77.5619	NP	IIIa	S	R	R	R	S		S			S	S						WT	8953	8953	6070		8953		6882		6882	6882
8489_1#85	sh1373	sh1373_5735465	2.655-06	ERR212353	ERS158009	FUAE01000001-FUAE01000411	Latin America	2006	Perú	Ancash	NA	-9.32505	-77.5619	NP	IIIa	S	R	R	R	S		S			S	S						WT	8953	8953	6070		8953		6872		6872	6872
8489_1#87	sh1375	sh1375_5735467	1.959-08	ERR212355	ERS158011	FUAG01000001-FUAG01000424	Latin America	2008	Perú	Hospital sergio bernales	NA	-11.9146	-77.0385	NP	IIIa	S	R	R	R	S		S			S	S		S				WT	8953	8953	6335		8953		6861		6861	6861
8489_1#88	sh1376	sh1376_5735468	1.148-09	ERR212356	ERS158012	FUAD01000001-FUAD01000423	Latin America	2009	Perú	Hospital sergio bernales	NA	-11.9146	-77.0385	NP	IIIa	S	R	R	R	S		S			S	S		S				WT	8953	8953	6070		8953				6866	6866
8489_1#89	sh1377	sh1377_5735469	1.456-09	ERR212357	ERS158013	FUAI01000001-FUAI01000414	Latin America	2009	Perú	Lima ciudad	NA	-12.0464	-77.0428	NP	IIIa	S	R	R	R	S		S			S	S		S				WT	8981	8981	6070		8981		6861		6861	6861
8489_1#90	sh1378	sh1378_5735470	143-10	ERR212358	ERS158014	FUAJ01000001-FUAJ01000384	Latin America	2009	Perú	Hospital de Emergencias pediatricas	NA	-12.0734	-77.0163	NP	IIIa	S	R	R	R	R		R			S	I		S				WT	8953	8953	7064		8953		6862		6862	6862
8489_1#91	sh1379	sh1379_5735471	1.299-10	ERR212359	ERS158015	FUAH01000001-FUAH01000414	Latin America	2010	Perú	Instituto nacional de Salud del niño	NA	-12.0647	-77.0462	NP	IIIa	I	R	R	R	S		S			S	S		S				WT	8953	8953	6070		8953		6857		6857	6857
8489_1#92	sh1380	sh1380_5735472	1.363-10	ERR212360	ERS158016	FUAK01000001-FUAK01000415	Latin America	2010	Perú	Hosiptal nacional dos de mayo	NA	-13.5214	-71.9849	NP	IIIa	S	R	R	R	S		S			S	S		S				WT	8953	8953	6070		8953		6860		6860	6860
8489_1#93	sh1381	sh1381_5735473	1.364-10	ERR212361	ERS158017	FUAL01000001-FUAL01000415	Latin America	2010	Perú	Hosiptal nacional dos de mayo	NA	-13.5214	-71.9849	NP	IIIa	S	R	R	R	S		S			S	S		S				WT	8953	8953	6070		8953		6886		6886	6886
8489_1#94	sh1382	sh1382_5735474	1.369-10	ERR212362	ERS158018	FUAN01000001-FUAN01000427	Latin America	2010	Perú	Hospital sergio bernales	NA	-11.9146	-77.0385	NP	IIIa	S	R	R	R	S		S			S	S		S				WT	8953	8953	18863		8953		6863		6863	6863
8489_1#95	sh1383	sh1383_5735475	2.448-10	ERR212363	ERS158019	FUAM01000001-FUAM01000422	Latin America	2010	Perú	Chiclayo	NA	-6.7766	-79.8443	NP	IIIa	S	R	R	R	S		S			S	S		S				WT	8953	8953	9781		8953		6867		6867	6867
9789_6#11	2090STDY5461724	sha0004 7202649	111110276	ERR316220	ERS219720	FTTB01000001-FTTB01000345	Latin America	2011	Paraguay	hna	Central	ND	ND	NP	IIIb																	WT				13881	13881
9789_6#13	2090STDY5461726	sha0006 7202673	1411110150	ERR316222	ERS219722	FTSZ01000001-FTSZ01000369	Latin America	2012	Paraguay	hna	Central	ND	ND	NP	IIIb																	WT				33647	33647			8535	8535	8535	8535
9789_6#16	2090STDY5461729	sha0009 7202709	2012110228	ERR316225	ERS219725	FTTJ01000001-FTTJ01000372	Latin America	2012	Paraguay	hgp	Central	ND	ND	NP	IIIa																	WT
9789_6#17	2090STDY5461730	sha0010 7202626	2211110225	ERR316226	ERS219726	FTTD01000001-FTTD01000401	Latin America	2011	Paraguay	ine	NA	-34.7929	-54.934	NP	IIIa																	WT
9789_6#18	2090STDY5461731	sha0011 7202638	549	ERR316227	ERS219727	FTSB01000001-FTSB01000372	Latin America	2010	Paraguay	hna	Central	ND	ND	NP	IIIb																	WT				33660	33660			8496	8496	8496	8496
9789_6#20	2090STDY5461734	sha0014 7202662	309	ERR316229	ERS219730	FTTS01000001-FTTS01000408	Latin America	2008	Paraguay	lac	NA	14.0009	-89.5494	NP	IIIb																	WT				33660	33660
9789_6#21	2090STDY5461735	sha0015 7202674	564	ERR316230	ERS219731	FTTP01000001-FTTP01000369	Latin America	2008	Paraguay	hgp	Central	ND	ND	NP	IIIb																	WT				33650	33650	12036		12036	12036	12036	7986
9789_6#22	2090STDY5461736	sha0016 7202686	1966	ERR316231	ERS219732	FTTN01000001-FTTN01000370	Latin America	2008	Paraguay	cmi	Central	ND	ND	NP	IIIb																	WT				33650	33650
9789_6#23	2090STDY5461737	sha0017 7202698	10	ERR316232	ERS219733	FTTF01000001-FTTF01000377	Latin America	2008	Paraguay	lac	NA	14.0009	-89.5494	NP	IIIb																	WT				33642	33642			8551	8551	8551	8551
9789_6#29	2090STDY5461743	sha0023 7202675	304120304	ERR316238	ERS219739	FTSO01000001-FTSO01000379	Latin America	2008	Paraguay	LAC	NA	14.0009	-89.5494	NP	IIIb																	WT				11379	11379
9789_6#30	2090STDY5461744	sha0024 7202687	305120169	ERR316239	ERS219740	FTSD01000001-FTSD01000401	Latin America	2012	Paraguay	LB	Central	ND	ND	NP	IIIa																	WT
9789_6#31	2090STDY5461745	sha0025 7202699	3004120303	ERR316240	ERS219741	FTSU01000001-FTSU01000436	Latin America	2012	Paraguay	LAC	NA	14.0009	-89.5494	NP	IIIa																	WT
9789_6#32	2090STDY5461746	sha0026 7202711	2301120272	ERR316241	ERS219742	FTTC01000001-FTTC01000371	Latin America	2012	Paraguay	lac	NA	14.0009	-89.5494	NP	IIIa																	WT
9789_6#34	2090STDY5461748	sha0028 7202640	201120205	ERR316243	ERS219744	FTTL01000001-FTTL01000529	Latin America	2011	Paraguay	lac	NA	14.0009	-89.5494	NP	IIIb																	WT				11398	11398
9789_6#35	2090STDY5461749	sha0029 7202652	1303120221	ERR316244	ERS219745	FTSN01000001-FTSN01000398	Latin America	2012	Paraguay	LAC	NA	14.0009	-89.5494	NP	IIIb																	WT				33661	33661			8482	8482	8482	8482
9789_6#36	2090STDY5461750	sha0030 7202664	2301120274	ERR316245	ERS219746	FTSP01000001-FTSP01000357	Latin America	2012	Paraguay	LAC	NA	14.0009	-89.5494	NP	IIIb																	WT				33650	33650			8512	8512	8512	8512
9789_6#37	2090STDY5461751	sha0031 7202676	1701120194	ERR316246	ERS219747	FTST01000001-FTST01000383	Latin America	2012	Paraguay	hfi	Boqueron	-21.7449	-60.954	NP	IIIb																	WT				33670	33670			8496	8496	8496	8496
9789_6#38	2090STDY5461752	328_140 7202688	DN277850W A1H12	ERR316247	ERS219748	FTTQ01000001-FTTQ01000442	Latin America	Unknown	Colombia	2521	Cundinamarca	6.25452	-75.5693	Yes	V																	WT			3132			13043		13043	13043	13043
9789_6#39	2090STDY5461753	330_142 7202700	DN277850W A1H12	ERR316248	ERS219749	FTSH01000001-FTSH01000576	Latin America	Unknown	Colombia	2521	Cundinamarca	6.25452	-75.5693	Yes	V																	WT			3125			1323		11811	11811	11811
9789_6#40	2090STDY5461754	1313_123 7202712	DN277850W A1H12	ERR316249	ERS219750	FTSY01000001-FTSY01000401	Latin America	2008	Colombia	CAMI Vista Hermosa	NA	4.56812	-74.1498	Yes	V																	WT			9546	15026	15026					11977
9789_6#42	2090STDY5461756	1315_174 7202641	DN277850W A1H12	ERR316251	ERS219752	FTTU01000001-FTTU01000642	Latin America	2008	Colombia	ESE de Chivata	Boyaca	5.56108	-73.2827	Yes	V																	WT			25125	25125	25125					6276
9789_6#44	2090STDY5461758	1342_212 7202665	DN277850W A1H12	ERR316253	ERS219754	FTTK01000001-FTTK01000422	Latin America	2008	Colombia	LSP	Narino	ND	ND	Yes	IIIa																	WT	8953	8953	5624		8953		6893		6893	6893	2527
9789_6#48	2090STDY5461762	1402_94 7202713	DN277850W A1H12	ERR316257	ERS219758	FTTM01000001-FTTM01000572	Latin America	2009	Colombia	Centro de Salud Santa Sofia	NA	4.63573	-74.0661	Yes	IIb																	WT				8440				8440	8440	6746
9789_6#49	2090STDY5461763	1403_95 7202630	DN277850W A1H12	ERR316258	ERS219759	FTSR01000001-FTSR01000403	Latin America	2009	Colombia	Centro de Salud Santa Sofia	NA	4.63573	-74.0661	Yes	IIb																	WT				15060				15060	15060	15060
9789_6#53	2090STDY5461767	1731_193 7202678	DN277850W A1H12	ERR316262	ERS219763	FTSQ01000001-FTSQ01000465	Latin America	2011	Colombia	ESE San Bartolome	Santander	6.61669	-74.3666	Yes	IIIa																	WT	8953	8953	5830		8953		6889		6889	6889
9789_6#55	2090STDY5461769	681_237 7202702	DN277850W A1H12	ERR316264	ERS219765	FTSV01000001-FTSV01000479	Latin America	Unknown	Colombia	C. del Nino	Bogota	4.60437	-74.0684	NP	IIIa					R												WT	8953	8953	5716		8953
9789_6#56	2090STDY5461770	726_327 7202714	DN277850W A1H12	ERR316265	ERS219766	FTTR01000001-FTTR01000435	Latin America	Unknown	Colombia	764	NA	ND	ND	NP	IIIa					R												D87Y	8953	8953	5716		8953		6917		6917	6917
9789_6#58	2090STDY5461772	1722_156 7202643	DN277850W A1H12	ERR316267	ERS219768	FTSF01000001-FTSF01000462	Latin America	Unknown	Colombia	H. Simæn Bolvar	NA	8.67044	-74.03	NP	IIIa					R												WT	8953	8953	5721		8953		6917		6917	6917
9789_6#59	2090STDY5461773	1759_249 7202655	DN277850W A1H12	ERR316268	ERS219769	FTSC01000001-FTSC01000407	Latin America	2011	Colombia	L. Higuera Escalante	Santander	6.64371	-73.6536	NP	IIIa					R												S83A	8981	8981	5788		8981		6887		6887
9789_6#60	2090STDY5461774	1760_250 7202667	DN277850W A1H12	ERR316269	ERS219770	FTRZ01000001-FTRZ01000447	Latin America	2011	Colombia	LSP	Narino	ND	ND	NP	IIIa					R												S83A	8953	8953	5716		8953		6922		6922	6922
9789_6#61	2090STDY5461775	1815_351 7202679	DN277850W A1H12	ERR316270	ERS219771	FTSM01000001-FTSM01000426	Latin America	Unknown	Colombia	C. Federman	Bogota	4.64982	-74.0814	NP	IIIa					R												S83L	8953	8953	5660		8953		6887		6887
9789_6#62	2090STDY5461776	1833_387 7202691	DN277850W A1H12	ERR316271	ERS219772	FTSX01000001-FTSX01000402	Latin America	Unknown	Colombia	H. Kennedy	NA	4.64361	-74.1533	NP	IIIa					R												D87N	8953	8953	5721		8953			8462	8462	8462	8462
9789_6#65	2090STDY5461779	1500_64 7202632	DN277850W A1H12	ERR316274	ERS219775	FTSS01000001-FTSS01000408	Latin America	2010	Colombia	H. El Tunal	NA	10.9253	-72.7182	NP	IIIa					R												WT	8953	8953	5835		8953		6907		6907	6907
9789_6#66	2090STDY5461780	1565_278 7202644	DN277850W A1H12	ERR316275	ERS219776	FTSE01000001-FTSE01000392	Latin America	Unknown	Colombia	Colsanitas	NA	4.68337	-74.0472	NP	IIIa					R												WT	8953	8953	12897		8953		6908		6908	6908
9789_6#67	2090STDY5461781	1799_324 7202656	DN277850W A1H12	ERR316276	ERS219777	FTSJ01000001-FTSJ01000417	Latin America	Unknown	Colombia	H. Kennedy	NA	4.64361	-74.1533	NP	IIIa					R												S83A	8953	8953	5716		8953		6889		6889	6889
9789_6#69	2090STDY5461783	1442_168 7202680	DN277850W A1H12	ERR316278	ERS219779	FTTA01000001-FTTA01000428	Latin America	2009	Colombia	H. El Tunal	NA	10.9253	-72.7182	NP	IIIa					S												WT	8953	8953	5716		8953		6929		6929	6929
9789_6#70	2090STDY5461784	1470_5 7202692	DN277850W A1H12	ERR316279	ERS219780	FTSI01000001-FTSI01000401	Latin America	2010	Colombia	LSP	Narino	ND	ND	NP	IIIa					S												WT	8953	8953	5716		8953		6880		6880	6880
9789_6#71	2090STDY5461785	1340_207 7202704	DN277850W A1H12	ERR316280	ERS219781	FTSK01000001-FTSK01000434	Latin America	2008	Colombia	LSP	Narino	ND	ND	NP	IIIa					S												WT	8953	8953	5624		8953		6882		6882
9789_6#72	2090STDY5461786	1705_134 7202716	DN277850W A1H12	ERR316281	ERS219782	FTTG01000001-FTTG01000603	Latin America	2011	Colombia	H. Local Vijes	Valle	3.74379	-76.4646	NP	IIIa					S												WT	8953	8953	6070		8953		4356		4356	2451
9789_6#73	2090STDY5461787	815_132 7202633	DN277850W A1H12	ERR316282	ERS219783	FTSW01000001-FTSW01000387	Latin America	Unknown	Colombia	H. General de Medelln	NA	6.23487	-75.5727	NP	V																	WT			43606	43606	43606					16329
9789_6#74	2090STDY5461788	1452_189 7202645	DN277850W A1H12	ERR316283	ERS219784	FTSL01000001-FTSL01000555	Latin America	2009	Colombia	H. San Jorge	NA	ND	ND	NP	V																	WT			3714	14991	14991					11965
9789_6#77	2090STDY5461791	912_306 7202681	DN277850W A1H12	ERR316286	ERS219787	FTTO01000001-FTTO01000427	Latin America	Unknown	Colombia	H. La Victoria	Bogota	4.55013	-74.0933	NP	V											R						WT			5297	10130	10130					37662
9789_6#78	2090STDY5461792	1518_190 7202693	DN277850W A1H12	ERR316287	ERS219788	FTSA01000001-FTSA01000391	Latin America	2010	Colombia	H. Pablo Tobon Uribe	NA	6.27663	-75.5795	NP	IIb					S		S										WT				9916				9916	9916	9916
9789_6#82	2090STDY5461796	1170_240 7202646	DN277850W A1H12	ERR316291	ERS219792	FTTT01000001-FTTT01000466	Latin America	Unknown	Colombia	C. Colsubsidio	NA	4.71988	-74.119	NP	V					S		S										WT
9789_6#83	2090STDY5461797	1359_243 7202658	DN277850W A1H12	ERR316292	ERS219793	FTTH01000001-FTTH01000576	Latin America	Unknown	Colombia	LSP	Narino	ND	ND	NP	V					S		S										ND
9789_6#84	2090STDY5461798	1408_102 7202670	DN277850W A1H12	ERR316293	ERS219794	FTSG01000001-FTSG01000456	Latin America	2009	Colombia	Colsanitas	NA	4.68337	-74.0472	NP	IIb					S		S										WT				33684	33684			5179	5179	5179	5179
9789_6#85	2090STDY5461799	1529_205 7202682	DN277850W A1H12	ERR316294	ERS219795	FTTI01000001-FTTI01000476	Latin America	2010	Colombia	H. La Misericordia	NA	4.593	-74.0908	NP	IIb					S		S										WT				33666	33666			8470	8470	8470	8470
9789_6#87	2090STDY5461801	1837_394 7202706	DN277850W A1H12	ERR316296	ERS219797	FTTV01000001-FTTV01000439	Latin America	2011	Colombia	C. San Jose	Norte de Santander	7.87968	-72.5168	NP	IIb					S												WT				33647	33647
9789_6#88	2090STDY5461810	sh1481 7202718	COR-008-35	ERR316297	ERS219798	FUFZ01000001-FUFZ01000374	Latin America	2008	Costa Rica	GUANACASTE	LIBERIA	10.6346	-85.4407	NP	IIa	S	R	S	R	S	R	S	I	S	S	S			S	S		WT			4670	4330	4330							6844	3490
9789_6#89	2090STDY5461811	sh1482 7202635	COR-008-36	ERR316298	ERS219799	FTUA01000001-FTUA01000378	Latin America	2008	Costa Rica	DESCONOCIDA	DESCONOCIDO	ND	ND	NP	IIa	S	R	S	R	S	R	S	I	S	S	S			S	S		WT			21269	6228	6228					5777		4976	4976
9789_6#9	2090STDY5461722	sha0002 7202625	111110263	ERR316218	ERS219718	FTTE01000001-FTTE01000403	Latin America	2011	Paraguay	hna	Central	ND	ND	NP	IIIa																	WT								8354	8354	8354	8354
9789_6#90	2090STDY5461812	sh1483 7202647	COR-008-37	ERR316299	ERS219800	FTUD01000001-FTUD01000369	Latin America	2008	Costa Rica	SAN JOSE	PEREZ ZELEDON	9.35473	-83.6348	NP	V	S	S	S	S	S	S	S	S	S	S	S			S	S		WT
9789_6#91	2090STDY5461813	sh1484 7202659	COR-008-38	ERR316300	ERS219801	FTUB01000001-FTUB01000383	Latin America	2008	Costa Rica	HEREDIA	SARAPIQUI	10.4735	-84.0167	NP	IIa	S	R	S	R	S	S	S	S	S	S	S			S	S		WT				38605	38605	38605				5507
9789_6#92	2090STDY5461814	sh1485 7202671	COR-008-39	ERR316301	ERS219802	FTTY01000001-FTTY01000352	Latin America	2008	Costa Rica	SAN JOSE	DESAMPARADOS	9.89697	-84.0617	NP	IIa	S	R	S	R	S	R	S	I	S	S	S			S	S		WT				4798		34511				5813	32704	32704
9789_6#93	2090STDY5461815	sh1486 7202683	COR-008-40	ERR316302	ERS219803	FTTX01000001-FTTX01000361	Latin America	2008	Costa Rica	HEREDIA	SAN ISIDRO	10.0182	-84.0551	NP	IIa	S	R	S	R	S	S	S	S	S	S	S			S	S		WT				38474	38474	38474				5842
9789_6#94	2090STDY5461816	sh1487 7202695	COR-008-41	ERR316303	ERS219804	FTTZ01000001-FTTZ01000364	Latin America	2008	Costa Rica	LIMON	LIMON	9.98333	-83.0333	NP	IIa	S	R	S	R	S	S	S	I	S	S	S			S	S		WT				38605	38605	38605				5821
9789_6#95	2090STDY5461817	sh1488 7202707	COR-008-42	ERR316304	ERS219805	FTUE01000001-FTUE01000509	Latin America	2008	Costa Rica	ALAJUELA	PALMARES	10.0607	-84.4378	NP	IIa	S	I	S	R	S	R	S	S	S	S	S			S	S		WT			11002	6525	6525							1597	3488
9789_6#96	2090STDY5461818	sh1489 7202719	COR-009-43	ERR316305	ERS219806	FTTW01000001-FTTW01000380	Latin America	2009	Costa Rica	SAN JOSE	SAN JOSE	10.0171	-84.2463	NP	IIIb	S	S	S	R	S	S	S	S	S	S	S			S	S		WT				33674	33674	78926					31936	31936					31936
9803_4#1	2090STDY5461819	sh1490 7212438	COR-009-44	ERR316306	ERS219807	FTUC01000001-FTUC01000362	Latin America	2009	Costa Rica	PUNTARENAS	CORREDORES	8.55189	-82.9502	NP	V	S	S	S	S	S	S	S	S	S	S	S			S	S		WT
9803_4#10	2090STDY5461828	UR_G_480 7212451	DN277851A A1H12	ERR316315	ERS219816	FTUO01000001-FTUO01000368	Latin America	2002	Uruguay	Montevideo	NA	-34.8836	-56.1819	No sporadic	IIa		S	S	S		S	S						S				WT
9803_4#12	2090STDY5461830	UR_SH_04 7212475	DN277851A A1H12	ERR316317	ERS219818	FTUM01000001-FTUM01000363	Latin America	2003	Uruguay	Montevideo	NA	-34.8836	-56.1819	No sporadic	IIa		I	S	S	S	S	S						S				WT
9803_4#13	2090STDY5461831	UR_SH_06 7212487	DN277851A A1H12	ERR316318	ERS219819	FTUP01000001-FTUP01000420	Latin America	2003	Uruguay	San Jose	NA	-34.2502	-56.7412	No sporadic	IIb		S	S	R	S	S	S						S				WT				33634	33634					74044
9803_4#14	2090STDY5461832	UR_SH_09 7212499	DN277851A A1H12	ERR316319	ERS219820	FTUQ01000001-FTUQ01000423	Latin America	2003	Uruguay	Montevideo	NA	-34.8836	-56.1819	No sporadic	IIa		S	S	S	S	S	S						S				WT
9803_4#15	2090STDY5461833	UR_SH_10 7212511	DN277851A A1H12	ERR316320	ERS219821	FTUR01000001-FTUR01000409	Latin America	2003	Uruguay	Montevideo	NA	-34.8836	-56.1819	No sporadic	IIa		S	S	S	S	S	S						S				WT
9803_4#16	2090STDY5461834	UR_SH_11 7212523	DN277851A A1H12	ERR316321	ERS219822	FTUS01000001-FTUS01000442	Latin America	2003	Uruguay	Montevideo	NA	-34.8836	-56.1819	No sporadic	IIa		R	S	S	S	S	S						S				WT									1639
9803_4#17	2090STDY5461835	UR_SH_13 7212440	DN277851A A1H12	ERR316322	ERS219823	FTUV01000001-FTUV01000416	Latin America	2003	Uruguay	Montevideo	NA	-34.8836	-56.1819	No sporadic	IIIa		S	S	S	S	S	S						S				WT
9803_4#18	2090STDY5461836	UR_SH_19 7212452	DN277851A A1H12	ERR316323	ERS219824	FTUT01000001-FTUT01000349	Latin America	2004	Uruguay	Montevideo	NA	-34.8836	-56.1819	No sporadic	IIa		S	S	S	S	S	S						S				WT
9803_4#19	2090STDY5461837	UR_SH_20 7212464	DN277851A A1H12	ERR316324	ERS219825	FTUU01000001-FTUU01000352	Latin America	2004	Uruguay	Montevideo	NA	-34.8836	-56.1819	No sporadic	IIa		S	S	S	S	S	S						S				WT
9803_4#2	2090STDY5461820	sh1491 7212450	COR-009-45	ERR316307	ERS219808	FTUF01000001-FTUF01000377	Latin America	2009	Costa Rica	HEREDIA	BARVA	10.0207	-84.1241	NP	IIa	S	R	S	R	S	R	S	S	S	S	S			S	S		WT			3495	6567	6567							7261	7261
9803_4#20	2090STDY5461838	UR_SH_21 7212476	DN277851A A1H12	ERR316325	ERS219826	FTUW01000001-FTUW01000346	Latin America	2004	Uruguay	Treinta y Tres	NA	-33.2333	-54.3833	No sporadic	IIa		S	S	S	S	S	S						S				WT
9803_4#21	2090STDY5461839	UR_SH_23 7212488	DN277851A A1H12	ERR316326	ERS219827	FTUX01000001-FTUX01000346	Latin America	2005	Uruguay	Montevideo	NA	-34.8836	-56.1819	No sporadic	IIa		S	S	S	S	S	S						S				WT
9803_4#22	2090STDY5461840	UR_SH_24 7212500	DN277851A A1H12	ERR316327	ERS219828	FTUY01000001-FTUY01000345	Latin America	2005	Uruguay	Montevideo	NA	-34.8836	-56.1819	No sporadic	IIa		R	S	S	S	S	S						S				WT						45827		45827	45827	45827
9803_4#23	2090STDY5461841	UR_SH_29 7212512	DN277851A A1H12	ERR316328	ERS219829	FTVA01000001-FTVA01000371	Latin America	2006	Uruguay	Montevideo	NA	-34.8836	-56.1819	No sporadic	IIb		S	S	S	S	S	S						S				WT
9803_4#24	2090STDY5461842	UR_SH_32 7212524	DN277851A A1H12	ERR316329	ERS219830	FTUZ01000001-FTUZ01000343	Latin America	2007	Uruguay	Montevideo	NA	-34.8836	-56.1819	No sporadic	IIa		S	S	S	S	S	S						S				WT
9803_4#25	2090STDY5461843	UR_SH_33 7212441	DN277851A A1H12	ERR316330	ERS219831	FTVB01000001-FTVB01000384	Latin America	2007	Uruguay	Montevideo	NA	-34.8836	-56.1819	No sporadic	IIa		S	S	S	S	S	S						S				WT
9803_4#27	2090STDY5461845	UR_SH_39 7212465	DN277851A A1H12	ERR316332	ERS219833	FTVD01000001-FTVD01000367	Latin America	2009	Uruguay	Paysandu	NA	-32.2217	-57.4627	No sporadic	IIa		S	S	R	S	S	S						S				WT								1254
9803_4#28	2090STDY5461846	UR_B209 7212477	DN277851A A1H12	ERR316333	ERS219834	FTVC01000001-FTVC01000342	Latin America	2009	Uruguay	Colonia	NA	-34.4561	-57.8251	Yes	IIa		S	S	S	S	S	S						S				WT
9803_4#29	2090STDY5461847	UR_SH_48 7212489	DN277851A A1H12	ERR316334	ERS219835	FTVE01000001-FTVE01000354	Latin America	2010	Uruguay	Salto	NA	-31.3881	-57.9598	No sporadic	IIa		S	S	S	S	S	S						S				WT
9803_4#3	2090STDY5461821	sh1492 7212462	COR-009-46	ERR316308	ERS219809	FTUG01000001-FTUG01000393	Latin America	2009	Costa Rica	ALAJUELA	GUATUSO	10.7119	-84.8151	NP	IIIb	R	R	S	R	S	R	S	S	S	S	S			S	S		WT				12169	12169	44748		8500	8500	8500	8500	10139		2098		10139
9803_4#30	2090STDY5461848	UR_SH_52 7212501	DN277851A A1H12	ERR316335	ERS219836	FTVF01000001-FTVF01000342	Latin America	2010	Uruguay	Montevideo	NA	-34.8836	-56.1819	No sporadic	IIa		S	S	S	S	S	S						S				WT
9803_4#31	2090STDY5461849	UR_SH_53 7212513	DN277851A A1H12	ERR316336	ERS219837	FTVG01000001-FTVG01000341	Latin America	2010	Uruguay	Montevideo	NA	-34.8836	-56.1819	No sporadic	IIa		S	S	S	S	S	S						S				WT
9803_4#32	2090STDY5461850	UR_SH_54 7212525	DN277851A A1H12	ERR316337	ERS219838	FTVH01000001-FTVH01000357	Latin America	2010	Uruguay	Paysandu	NA	-32.2217	-57.4627	No sporadic	IIa		S	S	S	S	S	S						S				WT
9803_4#33	2090STDY5461851	UR_SH_57 7212442	DN277851A A1H12	ERR316338	ERS219839	FTVI01000001-FTVI01000351	Latin America	2010	Uruguay	Montevideo	NA	-34.8836	-56.1819	No sporadic	IIa		S	S	S	S	S	S						S				WT
9803_4#34	2090STDY5461852	UR_SH_62 7212454	DN277851A A1H12	ERR316339	ERS219840	FTVJ01000001-FTVJ01000384	Latin America	2010	Uruguay	Montevideo	NA	-34.8836	-56.1819	No sporadic	IIa		R	S	S	S	S	S						S				WT								10201	10201	10201
9803_4#35	2090STDY5461853	UR_SH_63 7212466	DN277851A A1H12	ERR316340	ERS219841	FTVK01000001-FTVK01000344	Latin America	2010	Uruguay	Montevideo	NA	-34.8836	-56.1819	No sporadic	IIa		S	S	S	S	S	S						S				WT
9803_4#36	2090STDY5461854	UR_SH_69 7212478	DN277851A A1H12	ERR316341	ERS219842	FTVL01000001-FTVL01000348	Latin America	2011	Uruguay	Montevideo	NA	-34.8836	-56.1819	No sporadic	IIa		S	S	S	S	S	S						S				WT
9803_4#37	2090STDY5461855	UR_SH_70 7212490	DN277851A A1H12	ERR316342	ERS219843	FTVM01000001-FTVM01000340	Latin America	2011	Uruguay	Montevideo	NA	-34.8836	-56.1819	No sporadic	IIa		S	S	S	S	S	S						S				WT
9803_4#38	2090STDY5461856	237_10 7212502	DN277851A A1H12	ERR316343	ERS219844	FTVN01000001-FTVN01000378	Latin America	2010	Chile	R.M. Suroriente	Santiago	-33.6016	-70.6087	NP	IIIa																	WT	8953	8953	7071		8953		6904		6904	6904
9803_4#39	2090STDY5461857	463_10 7212514	DN277851A A1H12	ERR316344	ERS219845	FTVO01000001-FTVO01000424	Latin America	2010	Chile	L.B.O_Higgins	NA	-34.5755	-71.0022	NP	IIIa																	WT							6878		6878	6878
9803_4#4	2090STDY5461822	sh1493 7212474	COR-009-47	ERR316309	ERS219810	FTUH01000001-FTUH01000376	Latin America	2009	Costa Rica	SAN JOSE	GOICOECHEA	9.95467	-84.022	NP	IIa	S	R	S	R	S	R	S	S	S	S	S			S	S		WT			3562	3844								7015	7015
9803_4#40	2090STDY5461858	610_10 7212526	DN277851A A1H12	ERR316345	ERS219846	FTVP01000001-FTVP01000404	Latin America	2010	Chile	R.M. Oriente	Santiago	-33.5386	-70.5602	NP	IIIa																	WT	8939	8939	6070		8939		6878		6878	6878
9803_4#41	2090STDY5461859	723_10 7212443	DN277851A A1H12	ERR316346	ERS219847	FTVQ01000001-FTVQ01000382	Latin America	2010	Chile	Vi_a-Quillota	NA	-33.0151	-71.5444	NP	IIIa																	WT	8953	8953	6070		8953
9803_4#42	2090STDY5461860	732_10 7212455	DN277851A A1H12	ERR316347	ERS219848	FTVR01000001-FTVR01000416	Latin America	2010	Chile	R.M. Oriente	Santiago	-33.5386	-70.5602	NP	IIIa																	WT	8946	8946	16085		8946		6878		6878	6878
9803_4#43	2090STDY5461861	903_10 7212467	DN277851A A1H12	ERR316348	ERS219849	FTVS01000001-FTVS01000371	Latin America	2010	Chile	R.M. Sur	Santiago	-33.5216	-70.7771	NP	IIIb																	WT				33750	33750			8499	8499	8499	8499
9803_4#44	2090STDY5461862	986_10 7212479	DN277851A A1H12	ERR316349	ERS219850	FTVT01000001-FTVT01000483	Latin America	2010	Chile	R.M. oriente	Santiago	-33.5386	-70.5602	NP	IIIa																	WT	8953	8953	6026		8953
9803_4#45	2090STDY5461863	1008_10 7212491	DN277851A A1H12	ERR316350	ERS219851	FUGB01000001-FUGB01000433	Latin America	2010	Chile	Valparaiso-S. antonio	San Antonio	-33.5836	-71.6131	NP	IIIa																	WT	8953	8953	10470		8953		6889		6889	6889
9803_4#46	2090STDY5461864	1228_10 7212503	DN277851A A1H12	ERR316351	ERS219852	FTVV01000001-FTVV01000378	Latin America	2010	Chile	Iquique	NA	-20.2167	-70.1422	NP	IIIa																	WT	8953	8953	6070		8953		6889		6889	6889
9803_4#47	2090STDY5461865	1542_10 7212515	DN277851A A1H12	ERR316352	ERS219853	FTVU01000001-FTVU01000377	Latin America	2010	Chile	Antofagasta	NA	-23.65	-70.4	NP	IIIb																	WT				34980	34980			8500	8500	8500	8500
9803_4#48	2090STDY5461866	2032_10 7212527	DN277851A A1H12	ERR316353	ERS219854	FTVW01000001-FTVW01000392	Latin America	2010	Chile	Concepcion	NA	-36.8189	-73.0503	NP	IIIa																	WT
9803_4#49	2090STDY5461867	2165_10 7212444	DN277851A A1H12	ERR316354	ERS219855	FTVY01000001-FTVY01000374	Latin America	2010	Chile	Iquique	NA	-20.2167	-70.1422	NP	IIIa																	WT	8939	8939	6070		8939
9803_4#5	2090STDY5461823	sh1494 7212486	COR-010-48	ERR316310	ERS219811	FTUK01000001-FTUK01000380	Latin America	2010	Costa Rica	LIMON	LIMON	9.98333	-83.0333	NP	IIIb	S	R	S	R	S	R	S	I	S	S	S			S	S		WT			22564	33650	33650	22564		22564	22564	22564
9803_4#50	2090STDY5461868	2344_10 7212456	DN277851A A1H12	ERR316355	ERS219856	FTVX01000001-FTVX01000382	Latin America	2010	Chile	Talcahuano	NA	-36.7239	-73.1131	NP	IIIa																	WT	8953	8953	7055		8953		6892		6892	6892
9803_4#51	2090STDY5461869	2499_10 7212468	DN277851A A1H12	ERR316356	ERS219857	FTVZ01000001-FTVZ01000427	Latin America	2010	Chile	R.M. suroriente	Santiago	-33.6018	-70.7159	NP	IIIa																	WT	8939	8939	6070		8939		6877		6877	6877
9803_4#52	2090STDY5461870	2536_10 7212480	DN277851A A1H12	ERR316357	ERS219858	FTWA01000001-FTWA01000364	Latin America	2010	Chile	Aconcagua	San Felipe	-32.75	-70.7208	NP	IIIa																	WT	8953	8953	6080		8953		6878		6878	6878
9803_4#53	2090STDY5461871	2681_10 7212492	DN277851A A1H12	ERR316358	ERS219859	FTWB01000001-FTWB01000385	Latin America	2010	Chile	R.M. central	NA	-36	-72	NP	IIIb																	WT				33670	33670
9803_4#54	2090STDY5461872	2724_10 7212504	DN277851A A1H12	ERR316359	ERS219860	FTWD01000001-FTWD01000382	Latin America	2010	Chile	Arica	NA	-18.477	-70.3145	NP	IIIb																	WT				11621	11621			8500	8500	8500	8500
9803_4#55	2090STDY5461873	3251_10 7212516	DN277851A A1H12	ERR316360	ERS219861	FTWE01000001-FTWE01000411	Latin America	2010	Chile	Vi_a-Quillota	NA	-33.0151	-71.5444	NP	IIIa																	WT	8953	8953	6085		8953		6878		6878
9803_4#57	2090STDY5461875	752_11 7212445	DN277851A A1H12	ERR316362	ERS219863	FTWC01000001-FTWC01000372	Latin America	2011	Chile	NA	NA	-35.6751	-71.543	NP	IIIb																	WT				33684	33684			8491	8491	8491	8491
9803_4#58	2090STDY5461876	808_11 7212457	DN277851A A1H12	ERR316363	ERS219864	FTWG01000001-FTWG01000390	Latin America	2011	Chile	Araucania Sur	Rancagua	-34.1836	-70.7178	NP	IIIa																	WT	8953	8953	6070		8953		6849		6849	6849
9803_4#59	2090STDY5461877	955_11 7212469	DN277851A A1H12	ERR316364	ERS219865	FTWH01000001-FTWH01000374	Latin America	2011	Chile	Araucania Sur	Rancagua	-34.1836	-70.7178	NP	IIIb																	WT				33674	33674			8491	8491	8491	8491
9803_4#6	2090STDY5461824	sh1495 7212498	COR-010-49	ERR316311	ERS219812	FTUI01000001-FTUI01000349	Latin America	2010	Costa Rica	ALAJUELA	LOS CHILES	10.889	-84.6479	NP	IIa	S	R	S	R	S	S	S	I	S	S	S			S	S		WT				39931	39931	39931				5841
9803_4#60	2090STDY5461878	1326_11 7212481	DN277851A A1H12	ERR316365	ERS219866	FTWJ01000001-FTWJ01000428	Latin America	2011	Chile	Araucania Sur	Rancagua	-34.1836	-70.7178	NP	IIIa																	WT	8953	8953	6290		8953		6884		6884	6884
9803_4#61	2090STDY5461879	1372_11 7212493	DN277851A A1H12	ERR316366	ERS219867	FTWF01000001-FTWF01000411	Latin America	2011	Chile	Araucania Sur	Rancagua	-34.1836	-70.7178	NP	IIIa																	WT	8953	8953	6070		8953		6879		6879	6879
9803_4#62	2090STDY5461880	1405_11 7212505	DN277851A A1H12	ERR316367	ERS219868	FTWL01000001-FTWL01000393	Latin America	2011	Chile	Araucania Sur	Rancagua	-34.1836	-70.7178	NP	IIIa																	WT	8953	8953	28582		8953		6872		6872	6872
9803_4#63	2090STDY5461881	1444_11 7212517	DN277851A A1H12	ERR316368	ERS219869	FTWI01000001-FTWI01000368	Latin America	2011	Chile	Araucania Sur	Rancagua	-34.1836	-70.7178	NP	IIIb																	WT				33703	33703			8500	8500	8500	8500
9803_4#64	2090STDY5461882	1508_10 7212529	DN277851A A1H12	ERR316369	ERS219870	FTWN01000001-FTWN01000350	Latin America	2010	Chile	Araucania Sur	Rancagua	-34.1836	-70.7178	NP	IIb																	WT
9803_4#65	2090STDY5461883	6B189_11 7212446	DN277851A A1H12	ERR316370	ERS219871	FTWK01000001-FTWK01000499	Latin America	2011	Chile	Arica	NA	-18.477	-70.3145	Yes	IIIa																	WT	8953	8953	6070		8953		6884		6884	6884
9803_4#66	2090STDY5488114	Sh_27 7212458	DN277851A A1H12	ERR316371	ERS222709	FTWM01000001-FTWM01000370	Latin America	2011	Guatemala	Hospital Roosevelt	Hospital Roosevelt	15.7835	-90.2308	NP	IIIb																	WT				33660	33660			8499	8499	8499	8499
9803_4#67	2090STDY5488115	ETA_36 7212470	DN277851A A1H12	ERR316372	ERS222710	FTWQ01000001-FTWQ01000379	Latin America	2012	Guatemala	Hospital Regional de Cuilapa	Hospital Regional de Cuilapa	15.7835	-90.2308	NP	IIIb																	WT				33654	33654			18029	18029	18029	18029
9803_4#68	2090STDY5488116	ETA_37 7212482	DN277851A A1H12	ERR316373	ERS222711	FTWO01000001-FTWO01000374	Latin America	2012	Guatemala	Hospital Regional de Cuilapa	Hospital Regional de Cuilapa	15.7835	-90.2308	NP	IIIb																	WT				33726	33726			8494	8494	8494	8494
9803_4#69	2090STDY5488117	ETA_38 7212494	DN277851A A1H12	ERR316374	ERS222712	FTWR01000001-FTWR01000374	Latin America	2012	Guatemala	Hospital Regional de Cuilapa	Hospital Regional de Cuilapa	15.7835	-90.2308	NP	IIIb																	WT				33642	33642			8483	8483	8483	8483
9803_4#7	2090STDY5461825	sh1496 7212510	COR-010-50	ERR316312	ERS219813	FTUJ01000001-FTUJ01000383	Latin America	2010	Costa Rica	HEREDIA	SARAPIQUI	10.4735	-84.0167	NP	IIa	S	R	S	S	S	S	S	I	S	S	S			S	S		WT				38608	38608	38608
9803_4#70	2090STDY5488118	ETA_39 7212506	DN277851A A1H12	ERR316375	ERS222713	FTWP01000001-FTWP01000380	Latin America	2012	Guatemala	Hospital Regional de Cuilapa	Hospital Regional de Cuilapa	15.7835	-90.2308	NP	IIIb																	WT				33642	33642			8500	8500	8500	8500
9803_4#71	2090STDY5488119	ETA_40 7212518	DN277851A A1H12	ERR316376	ERS222714	FTWS01000001-FTWS01000362	Latin America	2012	Guatemala	Hospital Regional de Cuilapa	Hospital Regional de Cuilapa	15.7835	-90.2308	NP	IIIb																	WT				33654	33654			8497	8497	8497	8497
9803_4#72	2090STDY5488120	ETA_41 7212530	DN277851A A1H12	ERR316377	ERS222715	FTWT01000001-FTWT01000366	Latin America	2012	Guatemala	Hospital Regional de Cuilapa	Hospital Regional de Cuilapa	15.7835	-90.2308	NP	IIIb																	WT				33674	33674			8497	8497	8497	8497
9803_4#73	2090STDY5488121	ETA_42 7212447	DN277851A A1H12	ERR316378	ERS222716	FTWU01000001-FTWU01000374	Latin America	2012	Guatemala	Hospital Regional de Cuilapa	Hospital Regional de Cuilapa	15.7835	-90.2308	NP	IIIb																	WT				33692	33692			8500	8500	8500	8500
9803_4#74	2090STDY5488122	ETA_43 7212459	DN277851A A1H12	ERR316379	ERS222717	FTWW01000001-FTWW01000372	Latin America	2012	Guatemala	Hospital Regional de Cuilapa	Hospital Regional de Cuilapa	15.7835	-90.2308	NP	IIIb																	WT				33712	33712
9803_4#75	2090STDY5488123	ETA_44 7212471	DN277851A A1H12	ERR316380	ERS222718	FTWV01000001-FTWV01000365	Latin America	2012	Guatemala	Hospital Regional de Cuilapa	Hospital Regional de Cuilapa	15.7835	-90.2308	NP	IIIb																	WT				33705	33705			8498	8498	8498	8498
9803_4#76	2090STDY5488124	ETA_45 7212483	DN277851A A1H12	ERR316381	ERS222719	FTWX01000001-FTWX01000371	Latin America	2012	Guatemala	Hospital Regional de Cuilapa	Hospital Regional de Cuilapa	15.7835	-90.2308	NP	IIa																	WT			12507	8474								12507	1185
9803_4#77	2090STDY5488125	ETA_46 7212495	DN277851A A1H12	ERR316382	ERS222720	FTWY01000001-FTWY01000364	Latin America	2012	Guatemala	Hospital Regional de Cuilapa	Hospital Regional de Cuilapa	15.7835	-90.2308	NP	IIIb																	WT				33645	33645			8499	8499	8499	8499
9803_4#78	2090STDY5488126	ETA_47 7212507	DN277851A A1H12	ERR316383	ERS222721	FTXA01000001-FTXA01000385	Latin America	2012	Guatemala	Hospital Regional de Cuilapa	Hospital Regional de Cuilapa	15.7835	-90.2308	NP	IIIb																	WT			64624	33688	33688	28337		8500	8500	8500	8500
9803_4#79	2090STDY5488127	ETA_48 7212519	DN277851A A1H12	ERR316384	ERS222722	FTWZ01000001-FTWZ01000374	Latin America	2012	Guatemala	Hospital Regional de Cuilapa	Hospital Regional de Cuilapa	15.7835	-90.2308	NP	IIa																	WT			10113	8640	8640	17490		17490	17490	17490		25762	25762
9803_4#8	2090STDY5461826	UR_G_222 7212522	DN277851A A1H12	ERR316313	ERS219814	FTUL01000001-FTUL01000356	Latin America	2000	Uruguay	Montevideo	NA	-34.8836	-56.1819	Yes	IIb		S	S	R		S	S						S				WT				34962	34962					74038
9803_4#80	2090STDY5488128	ETA_49 7212531	DN277851A A1H12	ERR316385	ERS222723	FTXC01000001-FTXC01000379	Latin America	2012	Guatemala	Hospital Regional de Cuilapa	Hospital Regional de Cuilapa	15.7835	-90.2308	NP	IIa																	WT			26822	9953	9953	26822		26822	26822	26822		23490	23490
9803_4#81	2090STDY5488129	ETA_50 7212448	DN277851A A1H12	ERR316386	ERS222724	FTXB01000001-FTXB01000380	Latin America	2012	Guatemala	Hospital Regional de Cuilapa	Hospital Regional de Cuilapa	15.7835	-90.2308	NP	IIIb																	WT				33661	33661			8506	8506	8506	8506
9803_4#82	2090STDY5488130	ETA_51 7212460	DN277851A A1H12	ERR316387	ERS222725	FTXD01000001-FTXD01000370	Latin America	2012	Guatemala	Hospital Regional de Cuilapa	Hospital Regional de Cuilapa	15.7835	-90.2308	NP	IIIb																	WT				33742	33742			8498	8498	8498	8498
9803_4#83	2090STDY5488131	ETA_52 7212472	DN277851A A1H12	ERR316388	ERS222726	FTXE01000001-FTXE01000373	Latin America	2012	Guatemala	Hospital Regional de Cuilapa	Hospital Regional de Cuilapa	15.7835	-90.2308	NP	IIIb																	WT				33674	33674			8501	8501	8501	8501
9803_4#84	2090STDY5488132	ETA_53 7212484	DN277851A A1H12	ERR316389	ERS222727	FTXF01000001-FTXF01000367	Latin America	2012	Guatemala	Hospital Regional de Cuilapa	Hospital Regional de Cuilapa	15.7835	-90.2308	NP	IIIb																	WT				33726	33726
9803_4#85	2090STDY5488133	ETA_149 7212496	DN277851A A1H12	ERR316390	ERS222728	FTXG01000001-FTXG01000410	Latin America	2012	Guatemala	Hospital Roosevelt	Hospital Roosevelt	15.7835	-90.2308	NP	IIIb																	WT				33660	33660			8497	8497	8497	8497
9803_4#86	2090STDY5488134	ETA_152 7212508	DN277851A A1H12	ERR316391	ERS222729	FTXH01000001-FTXH01000377	Latin America	2012	Guatemala	Hospital Roosevelt	Hospital Roosevelt	15.7835	-90.2308	NP	IIIb																	WT				33705	33705			8500	8500	8500	8500
9803_4#87	2090STDY5488135	ETA_156 7212520	DN277851A A1H12	ERR316392	ERS222730	FTXI01000001-FTXI01000508	Latin America	2012	Guatemala	Hospital Roosevelt	Hospital Roosevelt	15.7835	-90.2308	NP	IIIb																	WT				33624	33624			8488	8488	8488	8488
9803_4#89	2090STDY5488137	ETA_160 7212449	DN277851A A1H12	ERR316394	ERS222732	FTXJ01000001-FTXJ01000381	Latin America	2012	Guatemala	Hospital Roosevelt	Hospital Roosevelt	15.7835	-90.2308	NP	IIIb																	WT				33595	33595			8496	8496	8496	8496
9803_4#9	2090STDY5461827	UR_G_395 7212439	DN277851A A1H12	ERR316314	ERS219815	FTUN01000001-FTUN01000383	Latin America	2001	Uruguay	San Jose	NA	-34.2502	-56.7412	No sporadic	IIb		S	S	S		S	S						S				WT										2499
9803_4#90	2090STDY5488138	Sh_375 7212461	DN277851A A1H12	ERR316395	ERS222733	FTXK01000001-FTXK01000379	Latin America	Unknown	Guatemala	NA	NA	15.7835	-90.2308	NP	IIIb																	WT				33642	33642			8492	8492	8492	8492
9803_4#91	2090STDY5488139	Sh_614 7212473	DN277851A A1H12	ERR316396	ERS222734	FTXL01000001-FTXL01000368	Latin America	2011	Guatemala	Laboratorio Privado	Laboratorio Privado	15.7835	-90.2308	NP	IIIb																	WT				33663	33663			8497	8497	8497	8497
9803_4#92	2090STDY5488140	Sh_710 7212485	DN277851A A1H12	ERR316397	ERS222735	FTXN01000001-FTXN01000447	Latin America	Unknown	Guatemala	NA	NA	15.7835	-90.2308	NP	IIa																	WT			8912	8529	8529							6820	3984
9803_4#93	2090STDY5488141	Sh_979 7212497	DN277851A A1H12	ERR316398	ERS222736	FTXM01000001-FTXM01000368	Latin America	2011	Guatemala	Centro de Salud Ciudad Quetzal	Centro de Salud Ciudad Quetzal	14.6989	-90.5778	NP	IIIb																	WT				33636	33636			8509	8509	8509	8509
9803_4#94	2090STDY5488142	Sh_980 7212509	DN277851A A1H12	ERR316399	ERS222737	FTXP01000001-FTXP01000367	Latin America	2011	Guatemala	Centro de Salud Ciudad Quetzal	Centro de Salud Ciudad Quetzal	14.6989	-90.5778	NP	IIIb																	WT				33660	33660			8506	8506	8506	8506
9803_4#95	2090STDY5488143	Sh_1015 7212521	DN277851A A1H12	ERR316400	ERS222738	FTXO01000001-FTXO01000379	Latin America	2011	Guatemala	Hospital Infantil de Infectologa y Rehabilitaci‹n	Hospital Infantil de Infectologa y Rehabilitaci‹n	15.7835	-90.2308	NP	IIIb																	WT				33679	33679			8498	8498	8498	8498
9803_4#96	2090STDY5488144	Sh_1162 7212533	DN277851A A1H12	ERR316401	ERS222739	FTXQ01000001-FTXQ01000368	Latin America	Unknown	Guatemala	NA	NA	15.7835	-90.2308	NP	IIIb																	WT				33706	33706			8498	8498	8498	8498
NP	Not provided															R	Resistant
NA	Not available															S	Sensitive
																I	Intermediate
[truncated: 31 more columns]
